# Supplementary material for: Factors that influence response classifications in chemotherapy treated patient-derived xenografts (PDX)
Source: PeerJ. 2019 Mar 28;7:e6586. doi: 10.7717/peerj.6586 (PMC6441558; doi:10.7717/peerj.6586)
Supplement: Table S1 — PDX Model Characteristics. [file peerj-07-6586-s001.xlsx]

## Sheet: Cisplatin
							Control				Treatment
Model	Primary Site	Specimen Site	Clinical Diagnosis	Primary/Met	Passage	Study Duration	N	Average Start Size (mm3)	Min Start Size (mm3)	Max Start Size (mm3)	N	Average Start Size (mm3)	Min Start Size (mm3)	Max Start Size (mm3)
J000079689	Retroperitoneum	Retroperitoneum	neuroblastoma	Metastatic	2	28	5	220.57	103.19	326.86	6	180.286	100.8	272.49
J000080739	Breast	Breast	invasive ductal carcinoma	Primary	2	21	10	143.07	72.27	286.43	10	141.323	73	264.13
J000096652	Lung	Lung	lung adenocarcinoma	Primary	6	21	4	146.971	80.65	207.55	6	150.493	89.6	221.29
J000099327	Breast	Breast	invasive ductal carcinoma	Recurrent	3	14	10	138.325	70.27	262.92	10	137.826	78.66	293.52
J000100646	Bladder	Bladder	urinary bladder cancer	Primary	3	28	10	130.913	95.66	223.39	10	131.276	96.94	221.43
J000100672	Lung	Lung	lung adenocarcinoma	Metastatic	4	28	8	137.209	81.75	226.62	7	137.907	76.94	212.49
J000100674	Breast	Breast	invasive ductal carcinoma	Primary	3	21	11	144.901	77.06	272.4	11	142.4	81.61	215.1
J000100675	Breast	Breast	invasive ductal carcinoma	Primary	4	28	9	138.883	72.99	228.84	11	139.038	74.79	243.13
J000101173	Breast	Breast	invasive ductal carcinoma	Primary	3	28	9	123.992	68.18	208.08	9	121.539	82.65	221.97
J000102184	Breast	Breast	Invasive ductal carcinoma	Primary	4	28	8	118.679	86.19	204.36	8	109.12	71.74	138.83
J000102630	Colon	Colon	colon adenocarcinoma	Metastatic	4	28	8	129.526	92.97	194.57	7	130.662	94.5	159.31
J000102680	Colon	Colon	colon adenocarcinoma	Metastatic	3	28	8	133.205	104.51	166.45	8	133.295	99.92	195.85
J000103634	Breast	Breast	invasive ductal carcinoma	Primary	3	28	9	117.88	70.28	218.61	11	118.831	78.62	189.08
J000103917	Breast	Breast	invasive ductal carcinoma	Primary	4	28	4	134.416	92.11	209.3	6	145.094	91.58	244.4
J000104256	Bladder	Bladder	urinary bladder cancer	Primary	4	21	10	169.634	99.53	294.96	10	169.632	86.11	292.99
J000104518	Bladder	Bladder	urinary bladder urothelial carcinoma	Primary	5	28	10	126.591	93.21	194.89	9	126.752	90.14	203.61
J000105006	Bladder	Bladder	squamous cell carcinoma	Primary	3	28	9	102.894	80.69	165.11	9	101.654	82.41	147.52
J000106560	Skin	Skin	Melanoma	Primary	8	28	9	135.209	96.45	197.41	9	136.901	108.9	193.38
TM00090	Breast	Breast	breast metaplastic carcinoma	Primary	3	21	2	143.401	76.38	237.85	4	129.981	94.29	169.33
TM00091	Breast	Breast	invasive ductal carcinoma	Primary	3	28	8	149.728	73.91	258.48	8	142.66	78.8	218.43
TM00096	Breast	Breast	invasive ductal carcinoma	Metastatic	3	28	8	144.236	63.37	229.25	9	145.174	74.6	256.26
TM00097	Breast	Breast	invasive ductal carcinoma	Primary	3	28	9	138.957	72.75	218.45	2	142.969	81.32	227.1
TM00098	Breast	Breast	invasive ductal carcinoma	Primary	3	28	9	121.479	73.89	167.37	9	121.377	75.05	161.21
TM00099	Breast	Breast	invasive ductal carcinoma	Primary	3	21	9	151.638	71.48	224.03	9	150.41	75.16	227.39
TM00103	Breast	Breast	invasive ductal carcinoma	Primary	4	28	9	121.26	91.02	191.41	10	117.982	95.52	148.39
TM00107	Breast	Breast	invasive ductal carcinoma	Recurrent	4	21	8	152.639	82.3	228.31	8	153.558	97.42	205.25
TM00185	Lung	Lung	lung squamous cell carcinoma	Primary	3	28	7	148.293	71.3	252.28	7	155.931	80.76	296.81
TM00186	Lung	Lung	lung adenocarcinoma	Primary	3	21	7	157.746	74.72	281.6	8	157.674	77.75	223.31
TM00188	Lung	Lung	lung squamous cell carcinoma	Primary	3	28	8	171.976	71.77	288.28	8	175.398	83.47	285.98
TM00192	Lung	Lung	lung adenocarcinoma	Primary	5	21	10	132.852	75.06	236.05	10	131.422	77.53	218.71
TM00193	Lung	Lung	lung adenocarcinoma	Primary	5	28	8	135.386	71.05	239.28	8	141.636	88.4	210.52
TM00194	Lung	Lung	lung small cell carcinoma	Metastatic	4	28	8	110.174	78.35	167.82	8	107.195	79.14	156
TM00196	Lung	Lung	lung adenocarcinoma	Primary	4	28	5	175.009	102.06	278.86	6	163.384	76.63	262.28
TM00199	Lung	Lung	lung adenocarcinoma	Primary	5	28	10	110.882	73.83	219.6	10	110.498	72.66	155.24
TM00202	Lung	Lung	lung adenocarcinoma	Metastatic	4	28	7	111.889	67.47	259.66	7	127.03	73.92	177.18
TM00203	Lung	Lung	lung adenocarcinoma	Metastatic	3	28	8	129.774	88.83	209.48	8	126.01	92.41	177.43
TM00208	Lung	Lung	lung squamous cell carcinoma	Primary	3	28	10	161.751	71.84	295.61	10	160.732	87.21	257.18
TM00212	Lung	Lung	large cell neuroendocrine carcinoma	Primary	3	28	6	124.562	59.16	264.46	8	125.96	77.21	195.13
TM00213	Lung	Lung	lung adenocarcinoma	Primary	3	28	6	147.208	75.42	281.9	6	133.715	88.1	218.3
TM00214	Lung	Lung	lung adenocarcinoma	Primary	3	28	9	184.709	96.61	293.32	10	183.691	96.88	280.37
TM00219	Lung	Lung	lung adenocarcinoma	Metastatic	6	28	9	104.559	86.07	142.27	9	103.67	81.45	133.96
TM00222	Lung	Lung	pleomorphic carcinoma	Primary	3	28	6	139.475	61.06	265.5	4	137.218	71.39	232.38
TM00226	Lung	Lung	lung adenocarcinoma	Primary	3	28	10	186.027	84.33	295.47	10	188.927	96.84	294.15
TM00231	Lung	Lung	lung squamous cell carcinoma	Primary	3	21	10	174.632	92.39	276	20	173.946	92.74	274.14
TM00233	Lung	Lung	lung adenocarcinoma	Primary	3	28	7	145.834	92.71	271.72	6	144.62	80.5	234.4
TM00246	Lung	Lung	lung mixed small cell and squamous cell carcinoma	Primary	4	28	7	134.364	72.18	241.39	7	137.646	106.35	229.46
TM00253	Lung	Lung	lung adenocarcinoma	Metastatic	3	28	10	116.275	81.57	184.23	10	115.069	86.61	167.64
TM00256	Lung	Lung	lung squamous cell carcinoma	Primary	6	28	10	99.641	71.64	160.3	10	98.515	77.11	138.57
TM00298	Prostate gland	Prostate gland	adenocarcinoma	Primary	8	28	9	178.806	100.22	287.32	9	170.937	104.36	272.36
TM00302	Lung	Lung	lung adenocarcinoma	Metastatic	5	28	8	105.201	76.38	166.01	9	84.48	50	171.45
TM00335	Ovary	Ovary	papillary serous adenocarcinoma	Primary	6	28	10	112.881	77.26	173.2	10	112.696	74.24	154.37
TM00355	Lung	Lung	lung squamous cell carcinoma	Primary	4	28	9	104.42	75.16	227.87	9	103.327	69.69	148.96
TM00356	Lung	Lung	lung adenocarcinoma	Metastatic	3	21	7	121.841	74.71	164.24	8	136.081	80.5	227.1
TM00386	Breast	Breast	invasive ductal carcinoma	Primary	6	28	8	128.564	80.73	205.02	8	124.844	101.89	193.32
TM00387	Kidney	Kidney	renal cell carcinoma	Metastatic	4	28	9	109.122	70.7	171.59	10	108.671	71.29	150.7
TM00702	Skin	Skin	melanoma	Metastatic	7	28	8	136.392	93.35	239.79	8	135.99	99.92	219.96
TM00784	Lung	Lung	lung adenocarcinoma	Primary	5	14	10	191.42	102.22	274.53	10	190.125	109.32	251.73
TM00832	Lung	Lung	lung squamous cell carcinoma	Recurrent	3	28	10	170.005	127.67	213.61	10	168.943	137.26	202.32
TM00877	Lung	Lung	lung adenocarcinoma	Primary	5	28	10	122.39	77.03	191.63	10	124.601	78.64	229.7
TM00999	Breast	Breast	invasive ductal carcinoma	Primary	4	28	8	102.614	62.21	213.49	8	102.304	64.36	162.66
TM01029	Bladder	Bladder	invasive bladder transitional cell carcinoma	Primary	4	14	8	154.48	70.62	258.41	8	152.012	75.86	234.92
TM01039	Kidney	Kidney	renal cell carcinoma	Primary	4	21	3	116.562	73.93	196.74	4	116.776	82.78	188.36
TM01075	Colon	Colon	adenocarcinoma	Primary	3	28	9	144.642	88.81	200.32	8	145.458	90.67	204.25
TM01079	Breast	Breast	invasive ductal carcinoma	Primary	4	28	9	119.073	71.14	189.78	10	117.815	77.5	176.39
TM01087	Adrenal gland	Adrenal gland	neuroblastoma	Metastatic	3	28	8	140.392	70.24	257.79	8	139.537	75.34	243.97
TM01117	Breast	Breast	invasive ductal carcinoma	Primary	4	28	9	127.244	84.71	195.51	9	130.824	93.68	199.21
TM01149	Skin	Skin	melanoma	Metastatic	9	21	9	138.503	83.15	230.01	10	138.948	89.86	229.38
TM01273	Breast	Breast	invasive ductal carcinoma	Primary	4	14	11	154.242	78.13	302.36	11	155.955	71.05	264.48
TM01278	Breast	Breast	invasive ductal carcinoma	Primary	3	28	10	136.817	77.72	231.2	11	139.351	81.76	213.09
TM01563	Lung	Lung	lung squamous cell carcinoma	Primary	4	28	8	126.431	70.03	242.75	8	126.356	70.61	171.93

## Sheet: Docetaxel
Model	Primary Site	Specimen Site	Treament Naïve?	Passage	Study Duration	Control				Treatment
						N	Avg Start Size (mm3)	Min Start Size (mm3)	Max Start Size (mm3)	N	Avg Start Size (mm3)	Min Start Size (mm3)	Max Start Size (mm3)
J000100675	Breast	Breast	Yes	4	28	9	138.883	72.99	228.84	11	139.038	74.79	243.13
J000101173	Breast	Breast	No	3	28	9	123.992	68.18	208.08	9	121.539	82.65	221.97
J000102184	Breast	Breast	No	4	28	8	118.679	86.19	204.36	8	109.12	71.74	138.83
J000103634	Breast	Breast	No	3	28	9	117.88	70.28	218.61	11	118.831	78.62	189.08
J000100646	Bladder	Bladder	Yes	3	28	10	130.913	95.66	223.39	10	131.276	96.94	221.43
TM00199	Lung	Lung	No	5	28	10	110.882	73.83	219.6	10	110.498	72.66	155.24
TM00208	Lung	Lung	Yes	3	28	10	161.751	71.84	295.61	10	160.732	87.21	257.18
TM00226	Lung	Lung	Yes	3	28	10	186.027	84.33	295.47	10	188.927	96.84	294.15
TM00253	Lung	Lung	No	3	28	10	116.275	81.57	184.23	10	115.069	86.61	167.64
TM00256	Lung	Lung	Yes	6	28	10	99.641	71.64	160.3	10	98.515	77.11	138.57
TM00335	Ovary	Ovary	Yes	6	28	10	112.881	77.26	173.2	10	112.696	74.24	154.37
TM00832	Lung	Lung	No	3	28	10	170.005	127.67	213.61	10	168.943	137.26	202.32
TM00877	Lung	Lung	Yes	5	28	10	122.39	77.03	191.63	10	124.601	78.64	229.7
TM00091	Breast	Breast	No	3	28	8	149.728	73.91	258.48	8	142.66	78.8	218.43
TM00214	Lung	Lung	No	3	28	9	184.709	96.61	293.32	10	183.691	96.88	280.37
TM00387	Kidney	Kidney	No	4	28	9	109.122	70.7	171.59	10	108.671	71.29	150.7
TM00096	Breast	Breast	No	3	28	8	144.236	63.37	229.25	9	145.174	74.6	256.26
J000104518	Bladder	Bladder	Unknown	5	28	10	126.591	93.21	194.89	9	126.752	90.14	203.61
TM00098	Breast	Breast	Yes	3	28	9	121.479	73.89	167.37	9	121.377	75.05	161.21
J000105006	Bladder	Bladder	Unknown	3	28	9	102.894	80.69	165.11	9	101.654	82.41	147.52
J000106560	Skin	Skin	Yes	8	28	9	135.209	96.45	197.41	9	136.901	108.9	193.38
TM00103	Breast	Breast	No	4	28	9	121.26	91.02	191.41	10	117.982	95.52	148.39
TM00219	Lung	Lung	No	6	28	9	104.559	86.07	142.27	9	103.67	81.45	133.96
TM00298	Prostate gland	Prostate gland	No	8	28	9	178.806	100.22	287.32	9	170.937	104.36	272.36
TM00355	Lung	Lung	Yes	4	28	9	104.42	75.16	227.87	9	103.327	69.69	148.96
TM00386	Breast	Breast	No	6	28	8	128.564	80.73	205.02	8	124.844	101.89	193.32
TM00302	Lung	Lung	No	5	28	8	105.201	76.38	166.01	9	84.48	50	171.45
TM01075	Colon	Colon	Yes	3	28	9	144.642	88.81	200.32	8	145.458	90.67	204.25
TM00999	Breast	Breast	Yes	4	28	8	102.614	62.21	213.49	8	102.304	64.36	162.66
J000102680	Colon	Colon	No	3	28	8	133.205	104.51	166.45	8	133.295	99.92	195.85
TM01079	Breast	Breast	Yes	4	28	9	119.073	71.14	189.78	10	117.815	77.5	176.39
TM01117	Breast	Breast	Yes	4	28	9	127.244	84.71	195.51	9	130.824	93.68	199.21
TM00188	Lung	Lung	Yes	3	28	8	171.976	71.77	288.28	8	175.398	83.47	285.98
TM00193	Lung	Lung	Yes	5	28	8	135.386	71.05	239.28	8	141.636	88.4	210.52
TM00194	Lung	Lung	No	4	28	8	110.174	78.35	167.82	8	107.195	79.14	156
TM00203	Lung	Lung	No	3	28	8	129.774	88.83	209.48	8	126.01	92.41	177.43
TM00702	Skin	Skin	Yes	7	28	8	136.392	93.35	239.79	8	135.99	99.92	219.96
TM01278	Breast	Breast	No	3	28	10	136.817	77.72	231.2	11	139.351	81.76	213.09
TM01087	Adrenal gland	Adrenal gland	Yes	3	28	8	140.392	70.24	257.79	8	139.537	75.34	243.97
TM01563	Lung	Lung	Yes	4	28	8	126.431	70.03	242.75	8	126.356	70.61	171.93
TM00212	Lung	Lung	Yes	3	28	6	124.562	59.16	264.46	8	125.96	77.21	195.13
J000100672	Lung	Lung	Yes	4	28	8	137.209	81.75	226.62	7	137.907	76.94	212.49
J000102630	Colon	Colon	No	4	28	8	129.526	92.97	194.57	7	130.662	94.5	159.31
TM00185	Lung	Lung	Yes	3	28	7	148.293	71.3	252.28	7	155.931	80.76	296.81
TM00202	Lung	Lung	Yes	4	28	7	111.889	67.47	259.66	7	127.03	73.92	177.18
TM00246	Lung	Lung	Yes	4	28	7	134.364	72.18	241.39	7	137.646	106.35	229.46
TM00233	Lung	Lung	No	3	28	7	145.834	92.71	271.72	6	144.62	80.5	234.4
TM00213	Lung	Lung	Yes	3	28	6	147.208	75.42	281.9	6	133.715	88.1	218.3
J000079689	Retroperitoneum	Retroperitoneum	0	2	28	5	220.57	103.19	326.86	6	180.286	100.8	272.49
TM00196	Lung	Lung	Yes	4	28	5	175.009	102.06	278.86	6	163.384	76.63	262.28
J000103917	Breast	Breast	No	4	28	4	134.416	92.11	209.3	6	145.094	91.58	244.4
TM00222	Lung	Lung	Yes	3	28	6	139.475	61.06	265.5	4	137.218	71.39	232.38
TM00097	Breast	Breast	Yes	3	28	9	138.957	72.75	218.45	2	142.969	81.32	227.1
