# Supplementary material for: Factors that influence response classifications in chemotherapy treated patient-derived xenografts (PDX)
Source: PeerJ. 2019 Mar 28;7:e6586. doi: 10.7717/peerj.6586 (PMC6441558; doi:10.7717/peerj.6586)
Supplement: Table S3 [file peerj-07-6586-s003.csv]

Study	Study_ID	Group	Drug	Control	MID	Day	Size
J000100672	42396T_2CAOS	3	Cisplatin	0	396-11	0	212.49
J000100672	42396T_2CAOS	3	Cisplatin	0	396-11	3	322.6
J000100672	42396T_2CAOS	3	Cisplatin	0	396-11	6	368
J000100672	42396T_2CAOS	3	Cisplatin	0	396-11	10	538.42
J000100672	42396T_2CAOS	3	Cisplatin	0	396-11	13	743.13
J000100672	42396T_2CAOS	3	Cisplatin	0	396-11	17	948.41
J000100672	42396T_2CAOS	3	Cisplatin	0	396-11	20	1050.49
J000100672	42396T_2CAOS	3	Cisplatin	0	396-11	24	1174.16
J000100672	42396T_2CAOS	3	Cisplatin	0	396-11	27	1275.52
J000100672	42396T_2CAOS	3	Cisplatin	0	396-20	0	180.48
J000100672	42396T_2CAOS	3	Cisplatin	0	396-20	3	200.32
J000100672	42396T_2CAOS	3	Cisplatin	0	396-20	6	255.48
J000100672	42396T_2CAOS	3	Cisplatin	0	396-20	10	375.71
J000100672	42396T_2CAOS	3	Cisplatin	0	396-20	13	477.71
J000100672	42396T_2CAOS	3	Cisplatin	0	396-20	17	596.23
J000100672	42396T_2CAOS	3	Cisplatin	0	396-20	20	827.8
J000100672	42396T_2CAOS	3	Cisplatin	0	396-20	24	983.64
J000100672	42396T_2CAOS	3	Cisplatin	0	396-20	27	1115.51
J000100672	42396T_2CAOS	3	Cisplatin	0	396-21	0	76.94
J000100672	42396T_2CAOS	3	Cisplatin	0	396-21	3	171.18
J000100672	42396T_2CAOS	3	Cisplatin	0	396-21	6	228.28
J000100672	42396T_2CAOS	3	Cisplatin	0	396-21	10	334.51
J000100672	42396T_2CAOS	3	Cisplatin	0	396-21	13	347.23
J000100672	42396T_2CAOS	3	Cisplatin	0	396-21	17	487.77
J000100672	42396T_2CAOS	3	Cisplatin	0	396-21	20	725.28
J000100672	42396T_2CAOS	3	Cisplatin	0	396-21	24	927.3
J000100672	42396T_2CAOS	3	Cisplatin	0	396-21	27	1056.95
J000100672	42396T_2CAOS	3	Cisplatin	0	396-31	0	151.44
J000100672	42396T_2CAOS	3	Cisplatin	0	396-31	3	198.88
J000100672	42396T_2CAOS	3	Cisplatin	0	396-31	6	279.53
J000100672	42396T_2CAOS	3	Cisplatin	0	396-31	10	314.17
J000100672	42396T_2CAOS	3	Cisplatin	0	396-31	13	485.33
J000100672	42396T_2CAOS	3	Cisplatin	0	396-31	17	655.38
J000100672	42396T_2CAOS	3	Cisplatin	0	396-31	20	818.03
J000100672	42396T_2CAOS	3	Cisplatin	0	396-31	24	965.32
J000100672	42396T_2CAOS	3	Cisplatin	0	396-31	27	1330.26
J000100672	42396T_2CAOS	3	Cisplatin	0	396-32	0	127.7
J000100672	42396T_2CAOS	3	Cisplatin	0	396-32	3	167.74
J000100672	42396T_2CAOS	3	Cisplatin	0	396-32	6	187.83
J000100672	42396T_2CAOS	3	Cisplatin	0	396-32	10	239.91
J000100672	42396T_2CAOS	3	Cisplatin	0	396-32	13	342.92
J000100672	42396T_2CAOS	3	Cisplatin	0	396-32	17	412.76
J000100672	42396T_2CAOS	3	Cisplatin	0	396-32	20	482.68
J000100672	42396T_2CAOS	3	Cisplatin	0	396-32	24	622.4
J000100672	42396T_2CAOS	3	Cisplatin	0	396-32	27	746.38
J000100672	42396T_2CAOS	3	Cisplatin	0	396-40	0	89.07
J000100672	42396T_2CAOS	3	Cisplatin	0	396-40	3	101.34
J000100672	42396T_2CAOS	3	Cisplatin	0	396-40	6	119.31
J000100672	42396T_2CAOS	3	Cisplatin	0	396-40	10	221.08
J000100672	42396T_2CAOS	3	Cisplatin	0	396-40	13	286.85
J000100672	42396T_2CAOS	3	Cisplatin	0	396-40	17	404.36
J000100672	42396T_2CAOS	3	Cisplatin	0	396-40	20	468.71
J000100672	42396T_2CAOS	3	Cisplatin	0	396-40	24	686.01
J000100672	42396T_2CAOS	3	Cisplatin	0	396-40	27	820.89
J000100672	42396T_2CAOS	3	Cisplatin	0	396-48	0	116.4
J000100672	42396T_2CAOS	3	Cisplatin	0	396-48	3	242.48
J000100672	42396T_2CAOS	3	Cisplatin	0	396-48	6	316.5
J000100672	42396T_2CAOS	3	Cisplatin	0	396-62	0	148.74
J000100672	42396T_2CAOS	3	Cisplatin	0	396-62	3	211.72
J000100672	42396T_2CAOS	3	Cisplatin	0	396-62	6	285.77
J000100672	42396T_2CAOS	3	Cisplatin	0	396-62	10	359.92
J000100672	42396T_2CAOS	3	Cisplatin	0	396-62	13	390.75
J000100672	42396T_2CAOS	3	Cisplatin	0	396-62	17	461.39
J000100672	42396T_2CAOS	3	Cisplatin	0	396-62	20	664.72
J000100672	42396T_2CAOS	3	Cisplatin	0	396-62	24	860.28
J000100672	42396T_2CAOS	3	Cisplatin	0	396-62	27	1151.87
TM00090	BR0744T_CARD	Gr 3: Cisplatin	Cisplatin	0	744-005	0	141.61
TM00090	BR0744T_CARD	Gr 3: Cisplatin	Cisplatin	0	744-005	3	847.93
TM00090	BR0744T_CARD	Gr 3: Cisplatin	Cisplatin	0	744-005	6	239.93
TM00090	BR0744T_CARD	Gr 3: Cisplatin	Cisplatin	0	744-005	8	252.53
TM00090	BR0744T_CARD	Gr 3: Cisplatin	Cisplatin	0	744-005	14	60.84
TM00090	BR0744T_CARD	Gr 3: Cisplatin	Cisplatin	0	744-005	17	37.72
TM00090	BR0744T_CARD	Gr 3: Cisplatin	Cisplatin	0	744-005	21	33.47
TM00090	BR0744T_CARD	Gr 3: Cisplatin	Cisplatin	0	744-007	0	126.15
TM00090	BR0744T_CARD	Gr 3: Cisplatin	Cisplatin	0	744-007	3	360.25
TM00090	BR0744T_CARD	Gr 3: Cisplatin	Cisplatin	0	744-007	6	258.64
TM00090	BR0744T_CARD	Gr 3: Cisplatin	Cisplatin	0	744-007	8	276.77
TM00090	BR0744T_CARD	Gr 3: Cisplatin	Cisplatin	0	744-007	14	31.32
TM00090	BR0744T_CARD	Gr 3: Cisplatin	Cisplatin	0	744-007	17	26.78
TM00090	BR0744T_CARD	Gr 3: Cisplatin	Cisplatin	0	744-007	21	30.54
TM00090	BR0744T_CARD	Gr 3: Cisplatin	Cisplatin	0	744-021	0	169.33
TM00090	BR0744T_CARD	Gr 3: Cisplatin	Cisplatin	0	744-021	1	169.38
TM00090	BR0744T_CARD	Gr 3: Cisplatin	Cisplatin	0	744-021	7	86.31
TM00090	BR0744T_CARD	Gr 3: Cisplatin	Cisplatin	0	744-021	10	53.89
TM00090	BR0744T_CARD	Gr 3: Cisplatin	Cisplatin	0	744-021	14	22.16
TM00090	BR0744T_CARD	Gr 3: Cisplatin	Cisplatin	0	744-021	17	31.41
TM00090	BR0744T_CARD	Gr 3: Cisplatin	Cisplatin	0	744-021	21	30.05
TM00090	BR0744T_CARD	Gr 3: Cisplatin	Cisplatin	0	744-022	0	94.29
TM00090	BR0744T_CARD	Gr 3: Cisplatin	Cisplatin	0	744-022	1	94.96
TM00090	BR0744T_CARD	Gr 3: Cisplatin	Cisplatin	0	744-022	7	68.33
TM00090	BR0744T_CARD	Gr 3: Cisplatin	Cisplatin	0	744-022	10	25.5
TM00090	BR0744T_CARD	Gr 3: Cisplatin	Cisplatin	0	744-022	14	26.89
TM00090	BR0744T_CARD	Gr 3: Cisplatin	Cisplatin	0	744-022	17	7.64
TM00090	BR0744T_CARD	Gr 3: Cisplatin	Cisplatin	0	744-022	21	7.87
TM00090	BR0744T_CARD	Gr 3: Cisplatin	Cisplatin	0	744-024	0	106.78
TM00090	BR0744T_CARD	Gr 3: Cisplatin	Cisplatin	0	744-024	3	224.16
TM00090	BR0744T_CARD	Gr 3: Cisplatin	Cisplatin	0	744-024	6	92.79
TM00090	BR0744T_CARD	Gr 3: Cisplatin	Cisplatin	0	744-024	8	100.78
TM00090	BR0744T_CARD	Gr 3: Cisplatin	Cisplatin	0	744-024	14	28.97
TM00090	BR0744T_CARD	Gr 3: Cisplatin	Cisplatin	0	744-024	17	21.82
TM00090	BR0744T_CARD	Gr 3: Cisplatin	Cisplatin	0	744-024	21	24.23
TM00090	BR0744T_CARD	Gr 3: Cisplatin	Cisplatin	0	744-051	0	150.7
TM00090	BR0744T_CARD	Gr 3: Cisplatin	Cisplatin	0	744-051	1	141.69
TM00090	BR0744T_CARD	Gr 3: Cisplatin	Cisplatin	0	744-051	7	114.44
TM00090	BR0744T_CARD	Gr 3: Cisplatin	Cisplatin	0	744-051	10	53.96
TM00090	BR0744T_CARD	Gr 3: Cisplatin	Cisplatin	0	744-051	14	38.84
TM00090	BR0744T_CARD	Gr 3: Cisplatin	Cisplatin	0	744-051	17	11.83
TM00090	BR0744T_CARD	Gr 3: Cisplatin	Cisplatin	0	744-051	21	12.74
TM00090	BR0744T_CARD	Gr 3: Cisplatin	Cisplatin	0	744-055	0	121.01
TM00090	BR0744T_CARD	Gr 3: Cisplatin	Cisplatin	0	744-055	1	135.43
TM00090	BR0744T_CARD	Gr 3: Cisplatin	Cisplatin	0	744-055	7	40.01
TM00090	BR0744T_CARD	Gr 3: Cisplatin	Cisplatin	0	744-055	10	30.3
TM00090	BR0744T_CARD	Gr 3: Cisplatin	Cisplatin	0	744-055	14	29.48
TM00090	BR0744T_CARD	Gr 3: Cisplatin	Cisplatin	0	744-055	17	4.67
TM00090	BR0744T_CARD	Gr 3: Cisplatin	Cisplatin	0	744-055	21	4.74
TM00096	BR0851_TRD	Group 3 Cisplatin	Cisplatin	0	851_26	-1	74.6
TM00096	BR0851_TRD	Group 3 Cisplatin	Cisplatin	0	851_26	4	126.7
TM00096	BR0851_TRD	Group 3 Cisplatin	Cisplatin	0	851_26	7	237.34
TM00096	BR0851_TRD	Group 3 Cisplatin	Cisplatin	0	851_26	11	268.78
TM00096	BR0851_TRD	Group 3 Cisplatin	Cisplatin	0	851_26	14	360.05
TM00096	BR0851_TRD	Group 3 Cisplatin	Cisplatin	0	851_26	18	380.91
TM00096	BR0851_TRD	Group 3 Cisplatin	Cisplatin	0	851_26	21	291
TM00096	BR0851_TRD	Group 3 Cisplatin	Cisplatin	0	851_26	25	477
TM00096	BR0851_TRD	Group 3 Cisplatin	Cisplatin	0	851_27	-1	127.2
TM00096	BR0851_TRD	Group 3 Cisplatin	Cisplatin	0	851_27	4	189.84
TM00096	BR0851_TRD	Group 3 Cisplatin	Cisplatin	0	851_27	7	316.87
TM00096	BR0851_TRD	Group 3 Cisplatin	Cisplatin	0	851_27	11	312.11
TM00096	BR0851_TRD	Group 3 Cisplatin	Cisplatin	0	851_27	14	259.06
TM00096	BR0851_TRD	Group 3 Cisplatin	Cisplatin	0	851_27	18	252.01
TM00096	BR0851_TRD	Group 3 Cisplatin	Cisplatin	0	851_27	21	226.89
TM00096	BR0851_TRD	Group 3 Cisplatin	Cisplatin	0	851_27	25	240.22
TM00096	BR0851_TRD	Group 3 Cisplatin	Cisplatin	0	851_32	-1	93.28
TM00096	BR0851_TRD	Group 3 Cisplatin	Cisplatin	0	851_32	4	143.22
TM00096	BR0851_TRD	Group 3 Cisplatin	Cisplatin	0	851_32	7	204.13
TM00096	BR0851_TRD	Group 3 Cisplatin	Cisplatin	0	851_32	11	203.72
TM00096	BR0851_TRD	Group 3 Cisplatin	Cisplatin	0	851_32	14	187.44
TM00096	BR0851_TRD	Group 3 Cisplatin	Cisplatin	0	851_32	18	185.39
TM00096	BR0851_TRD	Group 3 Cisplatin	Cisplatin	0	851_32	21	259.45
TM00096	BR0851_TRD	Group 3 Cisplatin	Cisplatin	0	851_32	25	359.41
TM00096	BR0851_TRD	Group 3 Cisplatin	Cisplatin	0	851_33	-1	84.87
TM00096	BR0851_TRD	Group 3 Cisplatin	Cisplatin	0	851_33	4	100.68
TM00096	BR0851_TRD	Group 3 Cisplatin	Cisplatin	0	851_33	7	198.78
TM00096	BR0851_TRD	Group 3 Cisplatin	Cisplatin	0	851_33	11	244.42
TM00096	BR0851_TRD	Group 3 Cisplatin	Cisplatin	0	851_33	14	278.26
TM00096	BR0851_TRD	Group 3 Cisplatin	Cisplatin	0	851_33	18	251.18
TM00096	BR0851_TRD	Group 3 Cisplatin	Cisplatin	0	851_33	21	294.29
TM00096	BR0851_TRD	Group 3 Cisplatin	Cisplatin	0	851_33	25	293.32
TM00096	BR0851_TRD	Group 3 Cisplatin	Cisplatin	0	851_37	-1	215.07
TM00096	BR0851_TRD	Group 3 Cisplatin	Cisplatin	0	851_37	4	477.04
TM00096	BR0851_TRD	Group 3 Cisplatin	Cisplatin	0	851_37	7	527.29
TM00096	BR0851_TRD	Group 3 Cisplatin	Cisplatin	0	851_37	11	620.7
TM00096	BR0851_TRD	Group 3 Cisplatin	Cisplatin	0	851_37	14	673.26
TM00096	BR0851_TRD	Group 3 Cisplatin	Cisplatin	0	851_37	18	648.66
TM00096	BR0851_TRD	Group 3 Cisplatin	Cisplatin	0	851_37	21	896.28
TM00096	BR0851_TRD	Group 3 Cisplatin	Cisplatin	0	851_37	25	1131.67
TM00096	BR0851_TRD	Group 3 Cisplatin	Cisplatin	0	851_47	-1	155.58
TM00096	BR0851_TRD	Group 3 Cisplatin	Cisplatin	0	851_47	4	252.96
TM00096	BR0851_TRD	Group 3 Cisplatin	Cisplatin	0	851_47	7	330.22
TM00096	BR0851_TRD	Group 3 Cisplatin	Cisplatin	0	851_47	11	350.14
TM00096	BR0851_TRD	Group 3 Cisplatin	Cisplatin	0	851_47	14	395.51
TM00096	BR0851_TRD	Group 3 Cisplatin	Cisplatin	0	851_47	18	425.57
TM00096	BR0851_TRD	Group 3 Cisplatin	Cisplatin	0	851_47	21	391.89
TM00096	BR0851_TRD	Group 3 Cisplatin	Cisplatin	0	851_47	25	519.25
TM00096	BR0851_TRD	Group 3 Cisplatin	Cisplatin	0	851_49	-1	186.96
TM00096	BR0851_TRD	Group 3 Cisplatin	Cisplatin	0	851_49	4	468.53
TM00096	BR0851_TRD	Group 3 Cisplatin	Cisplatin	0	851_49	7	360.71
TM00096	BR0851_TRD	Group 3 Cisplatin	Cisplatin	0	851_49	11	404.42
TM00096	BR0851_TRD	Group 3 Cisplatin	Cisplatin	0	851_49	14	286.69
TM00096	BR0851_TRD	Group 3 Cisplatin	Cisplatin	0	851_49	18	295.25
TM00096	BR0851_TRD	Group 3 Cisplatin	Cisplatin	0	851_49	21	402.42
TM00096	BR0851_TRD	Group 3 Cisplatin	Cisplatin	0	851_49	25	589.56
TM00096	BR0851_TRD	Group 3 Cisplatin	Cisplatin	0	851_62	-1	256.26
TM00096	BR0851_TRD	Group 3 Cisplatin	Cisplatin	0	851_62	4	416.75
TM00096	BR0851_TRD	Group 3 Cisplatin	Cisplatin	0	851_62	7	443.74
TM00096	BR0851_TRD	Group 3 Cisplatin	Cisplatin	0	851_62	11	457.1
TM00096	BR0851_TRD	Group 3 Cisplatin	Cisplatin	0	851_62	14	366.84
TM00096	BR0851_TRD	Group 3 Cisplatin	Cisplatin	0	851_62	18	429.71
TM00096	BR0851_TRD	Group 3 Cisplatin	Cisplatin	0	851_62	21	547.13
TM00096	BR0851_TRD	Group 3 Cisplatin	Cisplatin	0	851_62	25	865.76
TM00096	BR0851_TRD	Group 3 Cisplatin	Cisplatin	0	851_66	-1	112.75
TM00096	BR0851_TRD	Group 3 Cisplatin	Cisplatin	0	851_66	4	293.56
TM00096	BR0851_TRD	Group 3 Cisplatin	Cisplatin	0	851_66	7	376.99
TM00096	BR0851_TRD	Group 3 Cisplatin	Cisplatin	0	851_66	11	538.87
TM00096	BR0851_TRD	Group 3 Cisplatin	Cisplatin	0	851_66	14	412.56
TM00096	BR0851_TRD	Group 3 Cisplatin	Cisplatin	0	851_66	18	296.94
TM00096	BR0851_TRD	Group 3 Cisplatin	Cisplatin	0	851_66	21	435.31
TM00096	BR0851_TRD	Group 3 Cisplatin	Cisplatin	0	851_66	25	460.86
TM00091	BR0901T_JW215	Group 3 IV Cisplatin	Cisplatin	0	901-07	1	139.75
TM00091	BR0901T_JW215	Group 3 IV Cisplatin	Cisplatin	0	901-07	6	343.01
TM00091	BR0901T_JW215	Group 3 IV Cisplatin	Cisplatin	0	901-07	9	216.8
TM00091	BR0901T_JW215	Group 3 IV Cisplatin	Cisplatin	0	901-07	13	481.72
TM00091	BR0901T_JW215	Group 3 IV Cisplatin	Cisplatin	0	901-07	16	640.15
TM00091	BR0901T_JW215	Group 3 IV Cisplatin	Cisplatin	0	901-07	20	769.66
TM00091	BR0901T_JW215	Group 3 IV Cisplatin	Cisplatin	0	901-07	23	481.09
TM00091	BR0901T_JW215	Group 3 IV Cisplatin	Cisplatin	0	901-07	27	835.01
TM00091	BR0901T_JW215	Group 3 IV Cisplatin	Cisplatin	0	901-26	1	218.43
TM00091	BR0901T_JW215	Group 3 IV Cisplatin	Cisplatin	0	901-26	6	893
TM00091	BR0901T_JW215	Group 3 IV Cisplatin	Cisplatin	0	901-26	9	1291.32
TM00091	BR0901T_JW215	Group 3 IV Cisplatin	Cisplatin	0	901-26	13	1497.45
TM00091	BR0901T_JW215	Group 3 IV Cisplatin	Cisplatin	0	901-26	16	1933.1
TM00091	BR0901T_JW215	Group 3 IV Cisplatin	Cisplatin	0	901-26	20	2047.38
TM00091	BR0901T_JW215	Group 3 IV Cisplatin	Cisplatin	0	901-26	23	2189.32
TM00091	BR0901T_JW215	Group 3 IV Cisplatin	Cisplatin	0	901-26	27	3081.38
TM00091	BR0901T_JW215	Group 3 IV Cisplatin	Cisplatin	0	901-29	1	171.71
TM00091	BR0901T_JW215	Group 3 IV Cisplatin	Cisplatin	0	901-29	2	290.88
TM00091	BR0901T_JW215	Group 3 IV Cisplatin	Cisplatin	0	901-29	6	329.64
TM00091	BR0901T_JW215	Group 3 IV Cisplatin	Cisplatin	0	901-29	9	352.73
TM00091	BR0901T_JW215	Group 3 IV Cisplatin	Cisplatin	0	901-29	13	286.02
TM00091	BR0901T_JW215	Group 3 IV Cisplatin	Cisplatin	0	901-29	16	176.07
TM00091	BR0901T_JW215	Group 3 IV Cisplatin	Cisplatin	0	901-29	20	263.11
TM00091	BR0901T_JW215	Group 3 IV Cisplatin	Cisplatin	0	901-29	23	348.28
TM00091	BR0901T_JW215	Group 3 IV Cisplatin	Cisplatin	0	901-29	27	379.15
TM00091	BR0901T_JW215	Group 3 IV Cisplatin	Cisplatin	0	901-32	1	160.13
TM00091	BR0901T_JW215	Group 3 IV Cisplatin	Cisplatin	0	901-32	6	269.76
TM00091	BR0901T_JW215	Group 3 IV Cisplatin	Cisplatin	0	901-32	9	486.3
TM00091	BR0901T_JW215	Group 3 IV Cisplatin	Cisplatin	0	901-32	13	979.62
TM00091	BR0901T_JW215	Group 3 IV Cisplatin	Cisplatin	0	901-32	16	1017.56
TM00091	BR0901T_JW215	Group 3 IV Cisplatin	Cisplatin	0	901-32	20	1374.25
TM00091	BR0901T_JW215	Group 3 IV Cisplatin	Cisplatin	0	901-32	23	961.02
TM00091	BR0901T_JW215	Group 3 IV Cisplatin	Cisplatin	0	901-32	27	1710.76
TM00091	BR0901T_JW215	Group 3 IV Cisplatin	Cisplatin	0	901-50	1	89.71
TM00091	BR0901T_JW215	Group 3 IV Cisplatin	Cisplatin	0	901-50	6	123.8
TM00091	BR0901T_JW215	Group 3 IV Cisplatin	Cisplatin	0	901-50	9	190.48
TM00091	BR0901T_JW215	Group 3 IV Cisplatin	Cisplatin	0	901-50	13	262.41
TM00091	BR0901T_JW215	Group 3 IV Cisplatin	Cisplatin	0	901-50	16	283.71
TM00091	BR0901T_JW215	Group 3 IV Cisplatin	Cisplatin	0	901-50	20	556.24
TM00091	BR0901T_JW215	Group 3 IV Cisplatin	Cisplatin	0	901-50	23	352.54
TM00091	BR0901T_JW215	Group 3 IV Cisplatin	Cisplatin	0	901-50	27	449.38
TM00091	BR0901T_JW215	Group 3 IV Cisplatin	Cisplatin	0	901-51	1	78.8
TM00091	BR0901T_JW215	Group 3 IV Cisplatin	Cisplatin	0	901-51	2	171.84
TM00091	BR0901T_JW215	Group 3 IV Cisplatin	Cisplatin	0	901-51	6	266.12
TM00091	BR0901T_JW215	Group 3 IV Cisplatin	Cisplatin	0	901-51	9	437.44
TM00091	BR0901T_JW215	Group 3 IV Cisplatin	Cisplatin	0	901-51	13	361.03
TM00091	BR0901T_JW215	Group 3 IV Cisplatin	Cisplatin	0	901-51	16	436.91
TM00091	BR0901T_JW215	Group 3 IV Cisplatin	Cisplatin	0	901-51	20	516.96
TM00091	BR0901T_JW215	Group 3 IV Cisplatin	Cisplatin	0	901-51	23	753.16
TM00091	BR0901T_JW215	Group 3 IV Cisplatin	Cisplatin	0	901-51	27	877.75
TM00091	BR0901T_JW215	Group 3 IV Cisplatin	Cisplatin	0	901-59	1	102.63
TM00091	BR0901T_JW215	Group 3 IV Cisplatin	Cisplatin	0	901-59	6	250.94
TM00091	BR0901T_JW215	Group 3 IV Cisplatin	Cisplatin	0	901-59	9	376.3
TM00091	BR0901T_JW215	Group 3 IV Cisplatin	Cisplatin	0	901-59	13	755.11
TM00091	BR0901T_JW215	Group 3 IV Cisplatin	Cisplatin	0	901-59	16	773.73
TM00091	BR0901T_JW215	Group 3 IV Cisplatin	Cisplatin	0	901-59	20	810
TM00091	BR0901T_JW215	Group 3 IV Cisplatin	Cisplatin	0	901-59	23	851.45
TM00091	BR0901T_JW215	Group 3 IV Cisplatin	Cisplatin	0	901-59	27	982.07
TM00091	BR0901T_JW215	Group 3 IV Cisplatin	Cisplatin	0	901-67	1	180.12
TM00091	BR0901T_JW215	Group 3 IV Cisplatin	Cisplatin	0	901-67	6	291.71
TM00091	BR0901T_JW215	Group 3 IV Cisplatin	Cisplatin	0	901-67	9	376.39
TM00091	BR0901T_JW215	Group 3 IV Cisplatin	Cisplatin	0	901-67	13	623.74
TM00091	BR0901T_JW215	Group 3 IV Cisplatin	Cisplatin	0	901-67	16	839.28
TM00091	BR0901T_JW215	Group 3 IV Cisplatin	Cisplatin	0	901-67	20	1304.56
TM00091	BR0901T_JW215	Group 3 IV Cisplatin	Cisplatin	0	901-67	23	790.49
TM00091	BR0901T_JW215	Group 3 IV Cisplatin	Cisplatin	0	901-67	27	908.79
TM00097	BR1077T_JW215	Group 3 Cisplatin IV	Cisplatin	0	077_07	-1	121.94
TM00097	BR1077T_JW215	Group 3 Cisplatin IV	Cisplatin	0	077_07	1	115.31
TM00097	BR1077T_JW215	Group 3 Cisplatin IV	Cisplatin	0	077_07	4	109.85
TM00097	BR1077T_JW215	Group 3 Cisplatin IV	Cisplatin	0	077_07	8	81.57
TM00097	BR1077T_JW215	Group 3 Cisplatin IV	Cisplatin	0	077_07	11	86.44
TM00097	BR1077T_JW215	Group 3 Cisplatin IV	Cisplatin	0	077_07	15	41.86
TM00097	BR1077T_JW215	Group 3 Cisplatin IV	Cisplatin	0	077_07	18	10.13
TM00097	BR1077T_JW215	Group 3 Cisplatin IV	Cisplatin	0	077_12	-1	208.22
TM00097	BR1077T_JW215	Group 3 Cisplatin IV	Cisplatin	0	077_12	1	227.1
TM00097	BR1077T_JW215	Group 3 Cisplatin IV	Cisplatin	0	077_12	4	216.59
TM00097	BR1077T_JW215	Group 3 Cisplatin IV	Cisplatin	0	077_12	8	197.02
TM00097	BR1077T_JW215	Group 3 Cisplatin IV	Cisplatin	0	077_12	11	172.35
TM00097	BR1077T_JW215	Group 3 Cisplatin IV	Cisplatin	0	077_12	15	68.26
TM00097	BR1077T_JW215	Group 3 Cisplatin IV	Cisplatin	0	077_12	18	58.72
TM00097	BR1077T_JW215	Group 3 Cisplatin IV	Cisplatin	0	077_12	22	32.6
TM00097	BR1077T_JW215	Group 3 Cisplatin IV	Cisplatin	0	077_28	-1	342.31
TM00097	BR1077T_JW215	Group 3 Cisplatin IV	Cisplatin	0	077_28	1	206.94
TM00097	BR1077T_JW215	Group 3 Cisplatin IV	Cisplatin	0	077_28	4	245.42
TM00097	BR1077T_JW215	Group 3 Cisplatin IV	Cisplatin	0	077_28	8	261.16
TM00097	BR1077T_JW215	Group 3 Cisplatin IV	Cisplatin	0	077_28	11	154.54
TM00097	BR1077T_JW215	Group 3 Cisplatin IV	Cisplatin	0	077_28	15	90.25
TM00097	BR1077T_JW215	Group 3 Cisplatin IV	Cisplatin	0	077_28	18	48.61
TM00097	BR1077T_JW215	Group 3 Cisplatin IV	Cisplatin	0	077_28	22	21.84
TM00097	BR1077T_JW215	Group 3 Cisplatin IV	Cisplatin	0	077_35	-1	192.5
TM00097	BR1077T_JW215	Group 3 Cisplatin IV	Cisplatin	0	077_35	1	190.01
TM00097	BR1077T_JW215	Group 3 Cisplatin IV	Cisplatin	0	077_35	4	221.79
TM00097	BR1077T_JW215	Group 3 Cisplatin IV	Cisplatin	0	077_35	8	170.8
TM00097	BR1077T_JW215	Group 3 Cisplatin IV	Cisplatin	0	077_35	11	119.57
TM00097	BR1077T_JW215	Group 3 Cisplatin IV	Cisplatin	0	077_35	15	80.05
TM00097	BR1077T_JW215	Group 3 Cisplatin IV	Cisplatin	0	077_35	18	49.68
TM00097	BR1077T_JW215	Group 3 Cisplatin IV	Cisplatin	0	077_35	22	16.82
TM00097	BR1077T_JW215	Group 3 Cisplatin IV	Cisplatin	0	077_43	-1	111.02
TM00097	BR1077T_JW215	Group 3 Cisplatin IV	Cisplatin	0	077_43	1	103.6
TM00097	BR1077T_JW215	Group 3 Cisplatin IV	Cisplatin	0	077_43	4	137.96
TM00097	BR1077T_JW215	Group 3 Cisplatin IV	Cisplatin	0	077_43	8	124.11
TM00097	BR1077T_JW215	Group 3 Cisplatin IV	Cisplatin	0	077_43	11	70.62
TM00097	BR1077T_JW215	Group 3 Cisplatin IV	Cisplatin	0	077_43	15	35.6
TM00097	BR1077T_JW215	Group 3 Cisplatin IV	Cisplatin	0	077_43	18	18.07
TM00097	BR1077T_JW215	Group 3 Cisplatin IV	Cisplatin	0	077_46	-1	74.62
TM00097	BR1077T_JW215	Group 3 Cisplatin IV	Cisplatin	0	077_46	1	92.01
TM00097	BR1077T_JW215	Group 3 Cisplatin IV	Cisplatin	0	077_46	4	84.39
TM00097	BR1077T_JW215	Group 3 Cisplatin IV	Cisplatin	0	077_46	8	107.91
TM00097	BR1077T_JW215	Group 3 Cisplatin IV	Cisplatin	0	077_46	11	42.85
TM00097	BR1077T_JW215	Group 3 Cisplatin IV	Cisplatin	0	077_46	15	28.36
TM00097	BR1077T_JW215	Group 3 Cisplatin IV	Cisplatin	0	077_46	18	37.14
TM00097	BR1077T_JW215	Group 3 Cisplatin IV	Cisplatin	0	077_46	22	38.48
TM00097	BR1077T_JW215	Group 3 Cisplatin IV	Cisplatin	0	077_46	25	32.9
TM00097	BR1077T_JW215	Group 3 Cisplatin IV	Cisplatin	0	077_47	-1	131.85
TM00097	BR1077T_JW215	Group 3 Cisplatin IV	Cisplatin	0	077_47	1	144.48
TM00097	BR1077T_JW215	Group 3 Cisplatin IV	Cisplatin	0	077_47	4	101.03
TM00097	BR1077T_JW215	Group 3 Cisplatin IV	Cisplatin	0	077_47	8	86.56
TM00097	BR1077T_JW215	Group 3 Cisplatin IV	Cisplatin	0	077_47	11	83.07
TM00097	BR1077T_JW215	Group 3 Cisplatin IV	Cisplatin	0	077_47	15	76.54
TM00097	BR1077T_JW215	Group 3 Cisplatin IV	Cisplatin	0	077_47	18	38.01
TM00097	BR1077T_JW215	Group 3 Cisplatin IV	Cisplatin	0	077_47	22	30.55
TM00097	BR1077T_JW215	Group 3 Cisplatin IV	Cisplatin	0	077_47	25	39.23
TM00097	BR1077T_JW215	Group 3 Cisplatin IV	Cisplatin	0	077_49	1	81.32
TM00097	BR1077T_JW215	Group 3 Cisplatin IV	Cisplatin	0	077_49	4	72.89
TM00097	BR1077T_JW215	Group 3 Cisplatin IV	Cisplatin	0	077_49	8	79.53
TM00097	BR1077T_JW215	Group 3 Cisplatin IV	Cisplatin	0	077_49	11	48.02
TM00097	BR1077T_JW215	Group 3 Cisplatin IV	Cisplatin	0	077_49	15	32.06
TM00097	BR1077T_JW215	Group 3 Cisplatin IV	Cisplatin	0	077_49	18	36.85
TM00097	BR1077T_JW215	Group 3 Cisplatin IV	Cisplatin	0	077_49	22	15.38
TM00097	BR1077T_JW215	Group 3 Cisplatin IV	Cisplatin	0	077_56	-1	115.67
TM00097	BR1077T_JW215	Group 3 Cisplatin IV	Cisplatin	0	077_56	1	125.95
TM00097	BR1077T_JW215	Group 3 Cisplatin IV	Cisplatin	0	077_56	4	107.22
TM00097	BR1077T_JW215	Group 3 Cisplatin IV	Cisplatin	0	077_56	8	62.16
TM00097	BR1077T_JW215	Group 3 Cisplatin IV	Cisplatin	0	077_56	11	36.4
TM00097	BR1077T_JW215	Group 3 Cisplatin IV	Cisplatin	0	077_56	15	14.13
TM00097	BR1077T_JW215	Group 3 Cisplatin IV	Cisplatin	0	077_56	18	18.15
TM00098	BR1126T_JW215	Group 3 IV Cisplatin	Cisplatin	0	126-01	-1	148.7
TM00098	BR1126T_JW215	Group 3 IV Cisplatin	Cisplatin	0	126-01	4	184.88
TM00098	BR1126T_JW215	Group 3 IV Cisplatin	Cisplatin	0	126-01	8	212.41
TM00098	BR1126T_JW215	Group 3 IV Cisplatin	Cisplatin	0	126-01	11	87.32
TM00098	BR1126T_JW215	Group 3 IV Cisplatin	Cisplatin	0	126-01	15	72.26
TM00098	BR1126T_JW215	Group 3 IV Cisplatin	Cisplatin	0	126-01	18	54.98
TM00098	BR1126T_JW215	Group 3 IV Cisplatin	Cisplatin	0	126-01	22	22.91
TM00098	BR1126T_JW215	Group 3 IV Cisplatin	Cisplatin	0	126-01	25	55.55
TM00098	BR1126T_JW215	Group 3 IV Cisplatin	Cisplatin	0	126-08	-1	110.95
TM00098	BR1126T_JW215	Group 3 IV Cisplatin	Cisplatin	0	126-08	4	183.92
TM00098	BR1126T_JW215	Group 3 IV Cisplatin	Cisplatin	0	126-08	8	152.14
TM00098	BR1126T_JW215	Group 3 IV Cisplatin	Cisplatin	0	126-08	11	168.34
TM00098	BR1126T_JW215	Group 3 IV Cisplatin	Cisplatin	0	126-08	15	101.89
TM00098	BR1126T_JW215	Group 3 IV Cisplatin	Cisplatin	0	126-08	18	80
TM00098	BR1126T_JW215	Group 3 IV Cisplatin	Cisplatin	0	126-08	22	47.99
TM00098	BR1126T_JW215	Group 3 IV Cisplatin	Cisplatin	0	126-08	25	75.97
TM00098	BR1126T_JW215	Group 3 IV Cisplatin	Cisplatin	0	126-14	-1	161.21
TM00098	BR1126T_JW215	Group 3 IV Cisplatin	Cisplatin	0	126-14	4	197.31
TM00098	BR1126T_JW215	Group 3 IV Cisplatin	Cisplatin	0	126-14	8	198.94
TM00098	BR1126T_JW215	Group 3 IV Cisplatin	Cisplatin	0	126-14	11	161.13
TM00098	BR1126T_JW215	Group 3 IV Cisplatin	Cisplatin	0	126-14	15	160.79
TM00098	BR1126T_JW215	Group 3 IV Cisplatin	Cisplatin	0	126-14	18	114.67
TM00098	BR1126T_JW215	Group 3 IV Cisplatin	Cisplatin	0	126-14	22	55.78
TM00098	BR1126T_JW215	Group 3 IV Cisplatin	Cisplatin	0	126-14	25	35.46
TM00098	BR1126T_JW215	Group 3 IV Cisplatin	Cisplatin	0	126-27	-1	86.06
TM00098	BR1126T_JW215	Group 3 IV Cisplatin	Cisplatin	0	126-27	4	210.21
TM00098	BR1126T_JW215	Group 3 IV Cisplatin	Cisplatin	0	126-27	8	126.07
TM00098	BR1126T_JW215	Group 3 IV Cisplatin	Cisplatin	0	126-27	11	139.64
TM00098	BR1126T_JW215	Group 3 IV Cisplatin	Cisplatin	0	126-27	15	127.34
TM00098	BR1126T_JW215	Group 3 IV Cisplatin	Cisplatin	0	126-27	18	86.55
TM00098	BR1126T_JW215	Group 3 IV Cisplatin	Cisplatin	0	126-27	22	26.15
TM00098	BR1126T_JW215	Group 3 IV Cisplatin	Cisplatin	0	126-27	25	42.98
TM00098	BR1126T_JW215	Group 3 IV Cisplatin	Cisplatin	0	126-28	-1	125.54
TM00098	BR1126T_JW215	Group 3 IV Cisplatin	Cisplatin	0	126-28	4	210.53
TM00098	BR1126T_JW215	Group 3 IV Cisplatin	Cisplatin	0	126-28	8	196.33
TM00098	BR1126T_JW215	Group 3 IV Cisplatin	Cisplatin	0	126-28	11	217.09
TM00098	BR1126T_JW215	Group 3 IV Cisplatin	Cisplatin	0	126-28	15	150.73
TM00098	BR1126T_JW215	Group 3 IV Cisplatin	Cisplatin	0	126-28	18	101.83
TM00098	BR1126T_JW215	Group 3 IV Cisplatin	Cisplatin	0	126-28	22	36.68
TM00098	BR1126T_JW215	Group 3 IV Cisplatin	Cisplatin	0	126-43	-1	118.65
TM00098	BR1126T_JW215	Group 3 IV Cisplatin	Cisplatin	0	126-43	4	152.68
TM00098	BR1126T_JW215	Group 3 IV Cisplatin	Cisplatin	0	126-43	8	122.27
TM00098	BR1126T_JW215	Group 3 IV Cisplatin	Cisplatin	0	126-43	11	145.64
TM00098	BR1126T_JW215	Group 3 IV Cisplatin	Cisplatin	0	126-43	15	114.88
TM00098	BR1126T_JW215	Group 3 IV Cisplatin	Cisplatin	0	126-43	18	74.68
TM00098	BR1126T_JW215	Group 3 IV Cisplatin	Cisplatin	0	126-43	22	43.92
TM00098	BR1126T_JW215	Group 3 IV Cisplatin	Cisplatin	0	126-43	25	59.73
TM00098	BR1126T_JW215	Group 3 IV Cisplatin	Cisplatin	0	126-51	-1	132.21
TM00098	BR1126T_JW215	Group 3 IV Cisplatin	Cisplatin	0	126-51	4	109.37
TM00098	BR1126T_JW215	Group 3 IV Cisplatin	Cisplatin	0	126-51	8	166.16
TM00098	BR1126T_JW215	Group 3 IV Cisplatin	Cisplatin	0	126-51	11	180.95
TM00098	BR1126T_JW215	Group 3 IV Cisplatin	Cisplatin	0	126-51	15	212.34
TM00098	BR1126T_JW215	Group 3 IV Cisplatin	Cisplatin	0	126-51	18	129.32
TM00098	BR1126T_JW215	Group 3 IV Cisplatin	Cisplatin	0	126-51	22	55.79
TM00098	BR1126T_JW215	Group 3 IV Cisplatin	Cisplatin	0	126-51	25	49.84
TM00098	BR1126T_JW215	Group 3 IV Cisplatin	Cisplatin	0	126-52	-1	114.62
TM00098	BR1126T_JW215	Group 3 IV Cisplatin	Cisplatin	0	126-52	4	136.51
TM00098	BR1126T_JW215	Group 3 IV Cisplatin	Cisplatin	0	126-52	8	106.63
TM00098	BR1126T_JW215	Group 3 IV Cisplatin	Cisplatin	0	126-52	11	148.34
TM00098	BR1126T_JW215	Group 3 IV Cisplatin	Cisplatin	0	126-52	15	122.7
TM00098	BR1126T_JW215	Group 3 IV Cisplatin	Cisplatin	0	126-52	18	107.37
TM00098	BR1126T_JW215	Group 3 IV Cisplatin	Cisplatin	0	126-52	22	47.04
TM00098	BR1126T_JW215	Group 3 IV Cisplatin	Cisplatin	0	126-52	25	49.97
TM00098	BR1126T_JW215	Group 3 IV Cisplatin	Cisplatin	0	126-59	-1	140.78
TM00098	BR1126T_JW215	Group 3 IV Cisplatin	Cisplatin	0	126-59	4	184.13
TM00098	BR1126T_JW215	Group 3 IV Cisplatin	Cisplatin	0	126-59	8	130.71
TM00098	BR1126T_JW215	Group 3 IV Cisplatin	Cisplatin	0	126-59	11	174
TM00098	BR1126T_JW215	Group 3 IV Cisplatin	Cisplatin	0	126-59	15	120.85
TM00098	BR1126T_JW215	Group 3 IV Cisplatin	Cisplatin	0	126-59	18	138.78
TM00098	BR1126T_JW215	Group 3 IV Cisplatin	Cisplatin	0	126-59	22	37.7
TM00098	BR1126T_JW215	Group 3 IV Cisplatin	Cisplatin	0	126-59	25	54.06
TM00098	BR1126T_JW215	Group 3 IV Cisplatin	Cisplatin	0	126-80	-1	75.05
TM00098	BR1126T_JW215	Group 3 IV Cisplatin	Cisplatin	0	126-80	4	181.54
TM00098	BR1126T_JW215	Group 3 IV Cisplatin	Cisplatin	0	126-80	8	223.86
TM00098	BR1126T_JW215	Group 3 IV Cisplatin	Cisplatin	0	126-80	11	116.67
TM00098	BR1126T_JW215	Group 3 IV Cisplatin	Cisplatin	0	126-80	15	47.4
TM00098	BR1126T_JW215	Group 3 IV Cisplatin	Cisplatin	0	126-80	18	44.6
TM00098	BR1126T_JW215	Group 3 IV Cisplatin	Cisplatin	0	126-80	22	41.68
TM00098	BR1126T_JW215	Group 3 IV Cisplatin	Cisplatin	0	126-80	25	56.01
TM00099	BR1367_TRD	Group 3 Cisplatin	Cisplatin	0	367_03	1	213.48
TM00099	BR1367_TRD	Group 3 Cisplatin	Cisplatin	0	367_03	4	366.63
TM00099	BR1367_TRD	Group 3 Cisplatin	Cisplatin	0	367_03	8	315.9
TM00099	BR1367_TRD	Group 3 Cisplatin	Cisplatin	0	367_03	11	318.45
TM00099	BR1367_TRD	Group 3 Cisplatin	Cisplatin	0	367_03	15	191.19
TM00099	BR1367_TRD	Group 3 Cisplatin	Cisplatin	0	367_03	18	140.98
TM00099	BR1367_TRD	Group 3 Cisplatin	Cisplatin	0	367_03	23	44.73
TM00099	BR1367_TRD	Group 3 Cisplatin	Cisplatin	0	367_03	25	34.52
TM00099	BR1367_TRD	Group 3 Cisplatin	Cisplatin	0	367_15	1	129.01
TM00099	BR1367_TRD	Group 3 Cisplatin	Cisplatin	0	367_15	4	118.17
TM00099	BR1367_TRD	Group 3 Cisplatin	Cisplatin	0	367_15	8	117.03
TM00099	BR1367_TRD	Group 3 Cisplatin	Cisplatin	0	367_15	11	102.23
TM00099	BR1367_TRD	Group 3 Cisplatin	Cisplatin	0	367_15	15	36.06
TM00099	BR1367_TRD	Group 3 Cisplatin	Cisplatin	0	367_15	18	41.53
TM00099	BR1367_TRD	Group 3 Cisplatin	Cisplatin	0	367_15	23	14.05
TM00099	BR1367_TRD	Group 3 Cisplatin	Cisplatin	0	367_15	25	15.58
TM00099	BR1367_TRD	Group 3 Cisplatin	Cisplatin	0	367_29	1	112.08
TM00099	BR1367_TRD	Group 3 Cisplatin	Cisplatin	0	367_29	4	105.28
TM00099	BR1367_TRD	Group 3 Cisplatin	Cisplatin	0	367_29	8	68.69
TM00099	BR1367_TRD	Group 3 Cisplatin	Cisplatin	0	367_29	11	63.44
TM00099	BR1367_TRD	Group 3 Cisplatin	Cisplatin	0	367_29	15	42.27
TM00099	BR1367_TRD	Group 3 Cisplatin	Cisplatin	0	367_29	18	14.74
TM00099	BR1367_TRD	Group 3 Cisplatin	Cisplatin	0	367_29	23	26.52
TM00099	BR1367_TRD	Group 3 Cisplatin	Cisplatin	0	367_29	25	8.44
TM00099	BR1367_TRD	Group 3 Cisplatin	Cisplatin	0	367_51	1	148.52
TM00099	BR1367_TRD	Group 3 Cisplatin	Cisplatin	0	367_51	4	166.3
TM00099	BR1367_TRD	Group 3 Cisplatin	Cisplatin	0	367_51	8	83.88
TM00099	BR1367_TRD	Group 3 Cisplatin	Cisplatin	0	367_51	11	44.85
TM00099	BR1367_TRD	Group 3 Cisplatin	Cisplatin	0	367_51	15	15.79
TM00099	BR1367_TRD	Group 3 Cisplatin	Cisplatin	0	367_51	18	19.53
TM00099	BR1367_TRD	Group 3 Cisplatin	Cisplatin	0	367_51	23	12.74
TM00099	BR1367_TRD	Group 3 Cisplatin	Cisplatin	0	367_51	25	14.76
TM00099	BR1367_TRD	Group 3 Cisplatin	Cisplatin	0	367_77	1	92.79
TM00099	BR1367_TRD	Group 3 Cisplatin	Cisplatin	0	367_77	4	78.63
TM00099	BR1367_TRD	Group 3 Cisplatin	Cisplatin	0	367_77	8	41.19
TM00099	BR1367_TRD	Group 3 Cisplatin	Cisplatin	0	367_77	11	48.43
TM00099	BR1367_TRD	Group 3 Cisplatin	Cisplatin	0	367_77	15	31.75
TM00099	BR1367_TRD	Group 3 Cisplatin	Cisplatin	0	367_77	18	25.84
TM00099	BR1367_TRD	Group 3 Cisplatin	Cisplatin	0	367_77	23	24.58
TM00099	BR1367_TRD	Group 3 Cisplatin	Cisplatin	0	367_77	25	9.92
TM00099	BR1367_TRD	Group 3 Cisplatin	Cisplatin	0	367_80	1	156.89
TM00099	BR1367_TRD	Group 3 Cisplatin	Cisplatin	0	367_80	4	207.22
TM00099	BR1367_TRD	Group 3 Cisplatin	Cisplatin	0	367_80	8	126.93
TM00099	BR1367_TRD	Group 3 Cisplatin	Cisplatin	0	367_80	11	59
TM00099	BR1367_TRD	Group 3 Cisplatin	Cisplatin	0	367_80	15	41.8
TM00099	BR1367_TRD	Group 3 Cisplatin	Cisplatin	0	367_80	18	51.64
TM00099	BR1367_TRD	Group 3 Cisplatin	Cisplatin	0	367_80	23	29.35
TM00099	BR1367_TRD	Group 3 Cisplatin	Cisplatin	0	367_80	25	10.5
TM00099	BR1367_TRD	Group 3 Cisplatin	Cisplatin	0	367_83	1	75.16
TM00099	BR1367_TRD	Group 3 Cisplatin	Cisplatin	0	367_83	4	146.11
TM00099	BR1367_TRD	Group 3 Cisplatin	Cisplatin	0	367_83	8	102.23
TM00099	BR1367_TRD	Group 3 Cisplatin	Cisplatin	0	367_83	11	81.1
TM00099	BR1367_TRD	Group 3 Cisplatin	Cisplatin	0	367_83	15	75.84
TM00099	BR1367_TRD	Group 3 Cisplatin	Cisplatin	0	367_83	18	47.28
TM00099	BR1367_TRD	Group 3 Cisplatin	Cisplatin	0	367_83	23	25.41
TM00099	BR1367_TRD	Group 3 Cisplatin	Cisplatin	0	367_83	25	44.55
TM00099	BR1367_TRD	Group 3 Cisplatin	Cisplatin	0	367_84	1	198.37
TM00099	BR1367_TRD	Group 3 Cisplatin	Cisplatin	0	367_84	4	385.06
TM00099	BR1367_TRD	Group 3 Cisplatin	Cisplatin	0	367_84	8	306.58
TM00099	BR1367_TRD	Group 3 Cisplatin	Cisplatin	0	367_84	11	226.34
TM00099	BR1367_TRD	Group 3 Cisplatin	Cisplatin	0	367_84	15	130.2
TM00099	BR1367_TRD	Group 3 Cisplatin	Cisplatin	0	367_84	18	100
TM00099	BR1367_TRD	Group 3 Cisplatin	Cisplatin	0	367_84	23	62.33
TM00099	BR1367_TRD	Group 3 Cisplatin	Cisplatin	0	367_84	25	30.99
TM00099	BR1367_TRD	Group 3 Cisplatin	Cisplatin	0	367_86	1	227.39
TM00099	BR1367_TRD	Group 3 Cisplatin	Cisplatin	0	367_86	4	302.64
TM00099	BR1367_TRD	Group 3 Cisplatin	Cisplatin	0	367_86	8	301.64
TM00099	BR1367_TRD	Group 3 Cisplatin	Cisplatin	0	367_86	11	218.22
TM00099	BR1367_TRD	Group 3 Cisplatin	Cisplatin	0	367_86	15	51.19
TM00099	BR1367_TRD	Group 3 Cisplatin	Cisplatin	0	367_86	18	73.28
TM00099	BR1367_TRD	Group 3 Cisplatin	Cisplatin	0	367_86	23	44.31
TM00099	BR1367_TRD	Group 3 Cisplatin	Cisplatin	0	367_86	25	18.47
TM01278	JW215_02TTM1278	Group 3 IV Cisplatin	Cisplatin	0	278_15	-1	148.88
TM01278	JW215_02TTM1278	Group 3 IV Cisplatin	Cisplatin	0	278_15	4	168.12
TM01278	JW215_02TTM1278	Group 3 IV Cisplatin	Cisplatin	0	278_15	7	108.06
TM01278	JW215_02TTM1278	Group 3 IV Cisplatin	Cisplatin	0	278_15	11	153.57
TM01278	JW215_02TTM1278	Group 3 IV Cisplatin	Cisplatin	0	278_15	14	236.66
TM01278	JW215_02TTM1278	Group 3 IV Cisplatin	Cisplatin	0	278_15	18	304.76
TM01278	JW215_02TTM1278	Group 3 IV Cisplatin	Cisplatin	0	278_15	21	326.25
TM01278	JW215_02TTM1278	Group 3 IV Cisplatin	Cisplatin	0	278_15	25	487.41
TM01278	JW215_02TTM1278	Group 3 IV Cisplatin	Cisplatin	0	278_15	28	467.69
TM01278	JW215_02TTM1278	Group 3 IV Cisplatin	Cisplatin	0	278_26	-1	133.17
TM01278	JW215_02TTM1278	Group 3 IV Cisplatin	Cisplatin	0	278_26	4	194.11
TM01278	JW215_02TTM1278	Group 3 IV Cisplatin	Cisplatin	0	278_26	7	167.9
TM01278	JW215_02TTM1278	Group 3 IV Cisplatin	Cisplatin	0	278_26	11	213.12
TM01278	JW215_02TTM1278	Group 3 IV Cisplatin	Cisplatin	0	278_26	14	387.64
TM01278	JW215_02TTM1278	Group 3 IV Cisplatin	Cisplatin	0	278_26	18	314.98
TM01278	JW215_02TTM1278	Group 3 IV Cisplatin	Cisplatin	0	278_26	21	400.9
TM01278	JW215_02TTM1278	Group 3 IV Cisplatin	Cisplatin	0	278_26	25	382.66
TM01278	JW215_02TTM1278	Group 3 IV Cisplatin	Cisplatin	0	278_26	28	444.9
TM01278	JW215_02TTM1278	Group 3 IV Cisplatin	Cisplatin	0	278_37	-1	181.89
TM01278	JW215_02TTM1278	Group 3 IV Cisplatin	Cisplatin	0	278_37	4	226.97
TM01278	JW215_02TTM1278	Group 3 IV Cisplatin	Cisplatin	0	278_37	7	241.34
TM01278	JW215_02TTM1278	Group 3 IV Cisplatin	Cisplatin	0	278_37	11	348.68
TM01278	JW215_02TTM1278	Group 3 IV Cisplatin	Cisplatin	0	278_37	14	715.38
TM01278	JW215_02TTM1278	Group 3 IV Cisplatin	Cisplatin	0	278_37	18	884.8
TM01278	JW215_02TTM1278	Group 3 IV Cisplatin	Cisplatin	0	278_37	21	960.09
TM01278	JW215_02TTM1278	Group 3 IV Cisplatin	Cisplatin	0	278_37	25	1204.39
TM01278	JW215_02TTM1278	Group 3 IV Cisplatin	Cisplatin	0	278_37	28	1578.95
TM01278	JW215_02TTM1278	Group 3 IV Cisplatin	Cisplatin	0	278_38	-1	147.41
TM01278	JW215_02TTM1278	Group 3 IV Cisplatin	Cisplatin	0	278_38	4	281.12
TM01278	JW215_02TTM1278	Group 3 IV Cisplatin	Cisplatin	0	278_38	7	454.29
TM01278	JW215_02TTM1278	Group 3 IV Cisplatin	Cisplatin	0	278_38	11	425.83
TM01278	JW215_02TTM1278	Group 3 IV Cisplatin	Cisplatin	0	278_38	14	600.5
TM01278	JW215_02TTM1278	Group 3 IV Cisplatin	Cisplatin	0	278_38	18	834.05
TM01278	JW215_02TTM1278	Group 3 IV Cisplatin	Cisplatin	0	278_38	21	881.4
TM01278	JW215_02TTM1278	Group 3 IV Cisplatin	Cisplatin	0	278_38	25	1038.46
TM01278	JW215_02TTM1278	Group 3 IV Cisplatin	Cisplatin	0	278_38	28	1168.58
TM01278	JW215_02TTM1278	Group 3 IV Cisplatin	Cisplatin	0	278_40	-1	210.29
TM01278	JW215_02TTM1278	Group 3 IV Cisplatin	Cisplatin	0	278_40	4	353.26
TM01278	JW215_02TTM1278	Group 3 IV Cisplatin	Cisplatin	0	278_40	7	398.56
TM01278	JW215_02TTM1278	Group 3 IV Cisplatin	Cisplatin	0	278_40	11	527.17
TM01278	JW215_02TTM1278	Group 3 IV Cisplatin	Cisplatin	0	278_40	14	690.2
TM01278	JW215_02TTM1278	Group 3 IV Cisplatin	Cisplatin	0	278_40	18	866.43
TM01278	JW215_02TTM1278	Group 3 IV Cisplatin	Cisplatin	0	278_40	21	1010.54
TM01278	JW215_02TTM1278	Group 3 IV Cisplatin	Cisplatin	0	278_40	25	1434.73
TM01278	JW215_02TTM1278	Group 3 IV Cisplatin	Cisplatin	0	278_40	28	1332.8
TM01278	JW215_02TTM1278	Group 3 IV Cisplatin	Cisplatin	0	278_43	-1	115.04
TM01278	JW215_02TTM1278	Group 3 IV Cisplatin	Cisplatin	0	278_43	4	188.42
TM01278	JW215_02TTM1278	Group 3 IV Cisplatin	Cisplatin	0	278_43	7	180.38
TM01278	JW215_02TTM1278	Group 3 IV Cisplatin	Cisplatin	0	278_43	11	355.48
TM01278	JW215_02TTM1278	Group 3 IV Cisplatin	Cisplatin	0	278_43	14	344.07
TM01278	JW215_02TTM1278	Group 3 IV Cisplatin	Cisplatin	0	278_43	18	471.04
TM01278	JW215_02TTM1278	Group 3 IV Cisplatin	Cisplatin	0	278_43	21	704.69
TM01278	JW215_02TTM1278	Group 3 IV Cisplatin	Cisplatin	0	278_43	25	837.14
TM01278	JW215_02TTM1278	Group 3 IV Cisplatin	Cisplatin	0	278_43	28	1249.81
TM01278	JW215_02TTM1278	Group 3 IV Cisplatin	Cisplatin	0	278_46	-1	81.76
TM01278	JW215_02TTM1278	Group 3 IV Cisplatin	Cisplatin	0	278_46	4	147.36
TM01278	JW215_02TTM1278	Group 3 IV Cisplatin	Cisplatin	0	278_46	7	250.45
TM01278	JW215_02TTM1278	Group 3 IV Cisplatin	Cisplatin	0	278_46	11	329.98
TM01278	JW215_02TTM1278	Group 3 IV Cisplatin	Cisplatin	0	278_46	14	432.87
TM01278	JW215_02TTM1278	Group 3 IV Cisplatin	Cisplatin	0	278_46	18	550.38
TM01278	JW215_02TTM1278	Group 3 IV Cisplatin	Cisplatin	0	278_46	21	593.25
TM01278	JW215_02TTM1278	Group 3 IV Cisplatin	Cisplatin	0	278_46	25	1053.6
TM01278	JW215_02TTM1278	Group 3 IV Cisplatin	Cisplatin	0	278_46	28	961.16
TM01278	JW215_02TTM1278	Group 3 IV Cisplatin	Cisplatin	0	278_49	-1	98.09
TM01278	JW215_02TTM1278	Group 3 IV Cisplatin	Cisplatin	0	278_49	4	293.22
TM01278	JW215_02TTM1278	Group 3 IV Cisplatin	Cisplatin	0	278_49	7	413.44
TM01278	JW215_02TTM1278	Group 3 IV Cisplatin	Cisplatin	0	278_49	11	549.46
TM01278	JW215_02TTM1278	Group 3 IV Cisplatin	Cisplatin	0	278_49	14	594
TM01278	JW215_02TTM1278	Group 3 IV Cisplatin	Cisplatin	0	278_49	18	702.12
TM01278	JW215_02TTM1278	Group 3 IV Cisplatin	Cisplatin	0	278_49	21	898.21
TM01278	JW215_02TTM1278	Group 3 IV Cisplatin	Cisplatin	0	278_49	25	1301.23
TM01278	JW215_02TTM1278	Group 3 IV Cisplatin	Cisplatin	0	278_49	28	1514.65
TM01278	JW215_02TTM1278	Group 3 IV Cisplatin	Cisplatin	0	278_53	-1	213.09
TM01278	JW215_02TTM1278	Group 3 IV Cisplatin	Cisplatin	0	278_53	4	260.76
TM01278	JW215_02TTM1278	Group 3 IV Cisplatin	Cisplatin	0	278_53	7	380.95
TM01278	JW215_02TTM1278	Group 3 IV Cisplatin	Cisplatin	0	278_53	11	580.69
TM01278	JW215_02TTM1278	Group 3 IV Cisplatin	Cisplatin	0	278_53	14	763.53
TM01278	JW215_02TTM1278	Group 3 IV Cisplatin	Cisplatin	0	278_53	18	986.88
TM01278	JW215_02TTM1278	Group 3 IV Cisplatin	Cisplatin	0	278_53	21	1127.57
TM01278	JW215_02TTM1278	Group 3 IV Cisplatin	Cisplatin	0	278_53	25	1489.46
TM01278	JW215_02TTM1278	Group 3 IV Cisplatin	Cisplatin	0	278_53	28	1242.34
TM01278	JW215_02TTM1278	Group 3 IV Cisplatin	Cisplatin	0	278_57	-1	93.75
TM01278	JW215_02TTM1278	Group 3 IV Cisplatin	Cisplatin	0	278_57	4	148.63
TM01278	JW215_02TTM1278	Group 3 IV Cisplatin	Cisplatin	0	278_57	7	154.49
TM01278	JW215_02TTM1278	Group 3 IV Cisplatin	Cisplatin	0	278_57	11	262.89
TM01278	JW215_02TTM1278	Group 3 IV Cisplatin	Cisplatin	0	278_57	14	426.88
TM01278	JW215_02TTM1278	Group 3 IV Cisplatin	Cisplatin	0	278_57	18	416.53
TM01278	JW215_02TTM1278	Group 3 IV Cisplatin	Cisplatin	0	278_57	21	391.76
TM01278	JW215_02TTM1278	Group 3 IV Cisplatin	Cisplatin	0	278_57	25	568.61
TM01278	JW215_02TTM1278	Group 3 IV Cisplatin	Cisplatin	0	278_57	28	569.16
TM01278	JW215_02TTM1278	Group 3 IV Cisplatin	Cisplatin	0	278_7	-1	109.49
TM01278	JW215_02TTM1278	Group 3 IV Cisplatin	Cisplatin	0	278_7	4	179.44
TM01278	JW215_02TTM1278	Group 3 IV Cisplatin	Cisplatin	0	278_7	7	142.08
TM01278	JW215_02TTM1278	Group 3 IV Cisplatin	Cisplatin	0	278_7	11	236.54
TM01278	JW215_02TTM1278	Group 3 IV Cisplatin	Cisplatin	0	278_7	14	471.78
TM01278	JW215_02TTM1278	Group 3 IV Cisplatin	Cisplatin	0	278_7	18	548.03
TM01278	JW215_02TTM1278	Group 3 IV Cisplatin	Cisplatin	0	278_7	21	815.01
TM01278	JW215_02TTM1278	Group 3 IV Cisplatin	Cisplatin	0	278_7	25	999.74
TM01278	JW215_02TTM1278	Group 3 IV Cisplatin	Cisplatin	0	278_7	28	1159.78
TM01117	JW215_03TTM1117	Group 3 IV Cisplatin	Cisplatin	0	117_10	-1	136.97
TM01117	JW215_03TTM1117	Group 3 IV Cisplatin	Cisplatin	0	117_10	3	240.47
TM01117	JW215_03TTM1117	Group 3 IV Cisplatin	Cisplatin	0	117_10	6	406.78
TM01117	JW215_03TTM1117	Group 3 IV Cisplatin	Cisplatin	0	117_10	10	590.28
TM01117	JW215_03TTM1117	Group 3 IV Cisplatin	Cisplatin	0	117_10	13	685.73
TM01117	JW215_03TTM1117	Group 3 IV Cisplatin	Cisplatin	0	117_10	17	840.72
TM01117	JW215_03TTM1117	Group 3 IV Cisplatin	Cisplatin	0	117_10	20	892.1
TM01117	JW215_03TTM1117	Group 3 IV Cisplatin	Cisplatin	0	117_10	24	1049.95
TM01117	JW215_03TTM1117	Group 3 IV Cisplatin	Cisplatin	0	117_10	27	1202.45
TM01117	JW215_03TTM1117	Group 3 IV Cisplatin	Cisplatin	0	117_16	-1	160.04
TM01117	JW215_03TTM1117	Group 3 IV Cisplatin	Cisplatin	0	117_16	3	117.29
TM01117	JW215_03TTM1117	Group 3 IV Cisplatin	Cisplatin	0	117_16	6	142.43
TM01117	JW215_03TTM1117	Group 3 IV Cisplatin	Cisplatin	0	117_16	10	174.39
TM01117	JW215_03TTM1117	Group 3 IV Cisplatin	Cisplatin	0	117_16	13	207.36
TM01117	JW215_03TTM1117	Group 3 IV Cisplatin	Cisplatin	0	117_16	17	307.89
TM01117	JW215_03TTM1117	Group 3 IV Cisplatin	Cisplatin	0	117_16	20	494.04
TM01117	JW215_03TTM1117	Group 3 IV Cisplatin	Cisplatin	0	117_16	24	558.44
TM01117	JW215_03TTM1117	Group 3 IV Cisplatin	Cisplatin	0	117_16	27	637.07
TM01117	JW215_03TTM1117	Group 3 IV Cisplatin	Cisplatin	0	117_22	-1	108.85
TM01117	JW215_03TTM1117	Group 3 IV Cisplatin	Cisplatin	0	117_22	3	152.97
TM01117	JW215_03TTM1117	Group 3 IV Cisplatin	Cisplatin	0	117_22	6	176.23
TM01117	JW215_03TTM1117	Group 3 IV Cisplatin	Cisplatin	0	117_22	10	205.31
TM01117	JW215_03TTM1117	Group 3 IV Cisplatin	Cisplatin	0	117_22	13	224.04
TM01117	JW215_03TTM1117	Group 3 IV Cisplatin	Cisplatin	0	117_22	17	267.19
TM01117	JW215_03TTM1117	Group 3 IV Cisplatin	Cisplatin	0	117_22	20	266.99
TM01117	JW215_03TTM1117	Group 3 IV Cisplatin	Cisplatin	0	117_22	24	421.61
TM01117	JW215_03TTM1117	Group 3 IV Cisplatin	Cisplatin	0	117_22	27	446.51
TM01117	JW215_03TTM1117	Group 3 IV Cisplatin	Cisplatin	0	117_28	-1	199.21
TM01117	JW215_03TTM1117	Group 3 IV Cisplatin	Cisplatin	0	117_28	3	211.46
TM01117	JW215_03TTM1117	Group 3 IV Cisplatin	Cisplatin	0	117_28	6	414.66
TM01117	JW215_03TTM1117	Group 3 IV Cisplatin	Cisplatin	0	117_28	10	431.4
TM01117	JW215_03TTM1117	Group 3 IV Cisplatin	Cisplatin	0	117_28	13	781.22
TM01117	JW215_03TTM1117	Group 3 IV Cisplatin	Cisplatin	0	117_28	17	818.66
TM01117	JW215_03TTM1117	Group 3 IV Cisplatin	Cisplatin	0	117_28	20	738.74
TM01117	JW215_03TTM1117	Group 3 IV Cisplatin	Cisplatin	0	117_28	24	836.83
TM01117	JW215_03TTM1117	Group 3 IV Cisplatin	Cisplatin	0	117_28	27	1166.73
TM01117	JW215_03TTM1117	Group 3 IV Cisplatin	Cisplatin	0	117_43	-1	102.9
TM01117	JW215_03TTM1117	Group 3 IV Cisplatin	Cisplatin	0	117_43	3	111.51
TM01117	JW215_03TTM1117	Group 3 IV Cisplatin	Cisplatin	0	117_43	6	141.35
TM01117	JW215_03TTM1117	Group 3 IV Cisplatin	Cisplatin	0	117_43	10	155.14
TM01117	JW215_03TTM1117	Group 3 IV Cisplatin	Cisplatin	0	117_43	13	196.42
TM01117	JW215_03TTM1117	Group 3 IV Cisplatin	Cisplatin	0	117_43	17	295.7
TM01117	JW215_03TTM1117	Group 3 IV Cisplatin	Cisplatin	0	117_43	20	564.32
TM01117	JW215_03TTM1117	Group 3 IV Cisplatin	Cisplatin	0	117_43	24	566.42
TM01117	JW215_03TTM1117	Group 3 IV Cisplatin	Cisplatin	0	117_43	27	646.85
TM01117	JW215_03TTM1117	Group 3 IV Cisplatin	Cisplatin	0	117_45	-1	103.84
TM01117	JW215_03TTM1117	Group 3 IV Cisplatin	Cisplatin	0	117_45	3	405.55
TM01117	JW215_03TTM1117	Group 3 IV Cisplatin	Cisplatin	0	117_45	6	535.89
TM01117	JW215_03TTM1117	Group 3 IV Cisplatin	Cisplatin	0	117_45	10	763.57
TM01117	JW215_03TTM1117	Group 3 IV Cisplatin	Cisplatin	0	117_45	13	847.7
TM01117	JW215_03TTM1117	Group 3 IV Cisplatin	Cisplatin	0	117_45	17	1247.44
TM01117	JW215_03TTM1117	Group 3 IV Cisplatin	Cisplatin	0	117_45	20	1324.63
TM01117	JW215_03TTM1117	Group 3 IV Cisplatin	Cisplatin	0	117_45	24	1419.19
TM01117	JW215_03TTM1117	Group 3 IV Cisplatin	Cisplatin	0	117_45	27	2028.72
TM01117	JW215_03TTM1117	Group 3 IV Cisplatin	Cisplatin	0	117_47	-1	93.68
TM01117	JW215_03TTM1117	Group 3 IV Cisplatin	Cisplatin	0	117_47	3	101.4
TM01117	JW215_03TTM1117	Group 3 IV Cisplatin	Cisplatin	0	117_47	6	202.83
TM01117	JW215_03TTM1117	Group 3 IV Cisplatin	Cisplatin	0	117_47	10	267.39
TM01117	JW215_03TTM1117	Group 3 IV Cisplatin	Cisplatin	0	117_47	13	345.94
TM01117	JW215_03TTM1117	Group 3 IV Cisplatin	Cisplatin	0	117_47	17	377.58
TM01117	JW215_03TTM1117	Group 3 IV Cisplatin	Cisplatin	0	117_47	20	520.08
TM01117	JW215_03TTM1117	Group 3 IV Cisplatin	Cisplatin	0	117_47	24	553.36
TM01117	JW215_03TTM1117	Group 3 IV Cisplatin	Cisplatin	0	117_47	27	513.88
TM01117	JW215_03TTM1117	Group 3 IV Cisplatin	Cisplatin	0	117_50	-1	165.18
TM01117	JW215_03TTM1117	Group 3 IV Cisplatin	Cisplatin	0	117_50	3	343.29
TM01117	JW215_03TTM1117	Group 3 IV Cisplatin	Cisplatin	0	117_50	6	444.14
TM01117	JW215_03TTM1117	Group 3 IV Cisplatin	Cisplatin	0	117_50	10	544.57
TM01117	JW215_03TTM1117	Group 3 IV Cisplatin	Cisplatin	0	117_50	13	800.15
TM01117	JW215_03TTM1117	Group 3 IV Cisplatin	Cisplatin	0	117_50	17	837.71
TM01117	JW215_03TTM1117	Group 3 IV Cisplatin	Cisplatin	0	117_50	20	1010.39
TM01117	JW215_03TTM1117	Group 3 IV Cisplatin	Cisplatin	0	117_50	24	1316.22
TM01117	JW215_03TTM1117	Group 3 IV Cisplatin	Cisplatin	0	117_50	27	1534.3
TM01117	JW215_03TTM1117	Group 3 IV Cisplatin	Cisplatin	0	117_54	-1	114.31
TM01117	JW215_03TTM1117	Group 3 IV Cisplatin	Cisplatin	0	117_54	3	132.57
TM01117	JW215_03TTM1117	Group 3 IV Cisplatin	Cisplatin	0	117_54	6	239.76
TM01117	JW215_03TTM1117	Group 3 IV Cisplatin	Cisplatin	0	117_54	10	251.1
TM01117	JW215_03TTM1117	Group 3 IV Cisplatin	Cisplatin	0	117_54	13	371.46
TM01117	JW215_03TTM1117	Group 3 IV Cisplatin	Cisplatin	0	117_54	17	415.84
TM01117	JW215_03TTM1117	Group 3 IV Cisplatin	Cisplatin	0	117_54	20	521.14
TM01117	JW215_03TTM1117	Group 3 IV Cisplatin	Cisplatin	0	117_54	24	678.89
TM01117	JW215_03TTM1117	Group 3 IV Cisplatin	Cisplatin	0	117_54	27	818.97
TM01117	JW215_03TTM1117	Group 3 IV Cisplatin	Cisplatin	0	117_58	-1	123.26
TM01117	JW215_03TTM1117	Group 3 IV Cisplatin	Cisplatin	0	117_58	3	153.26
TM01117	JW215_03TTM1117	Group 3 IV Cisplatin	Cisplatin	0	117_58	6	187.99
TM01273	JW215_04TTM1273	IV Cisplatin	Cisplatin	0	273-004	0	99.23
TM01273	JW215_04TTM1273	IV Cisplatin	Cisplatin	0	273-004	3	186.67
TM01273	JW215_04TTM1273	IV Cisplatin	Cisplatin	0	273-004	7	471.77
TM01273	JW215_04TTM1273	IV Cisplatin	Cisplatin	0	273-004	10	798.31
TM01273	JW215_04TTM1273	IV Cisplatin	Cisplatin	0	273-004	14	1647.01
TM01273	JW215_04TTM1273	IV Cisplatin	Cisplatin	0	273-004	17	2114.71
TM01273	JW215_04TTM1273	IV Cisplatin	Cisplatin	0	273-007	0	147.54
TM01273	JW215_04TTM1273	IV Cisplatin	Cisplatin	0	273-007	3	231.65
TM01273	JW215_04TTM1273	IV Cisplatin	Cisplatin	0	273-007	7	320.08
TM01273	JW215_04TTM1273	IV Cisplatin	Cisplatin	0	273-007	10	391.45
TM01273	JW215_04TTM1273	IV Cisplatin	Cisplatin	0	273-007	14	629.4
TM01273	JW215_04TTM1273	IV Cisplatin	Cisplatin	0	273-007	17	883.2
TM01273	JW215_04TTM1273	IV Cisplatin	Cisplatin	0	273-011	0	161.97
TM01273	JW215_04TTM1273	IV Cisplatin	Cisplatin	0	273-011	3	297.94
TM01273	JW215_04TTM1273	IV Cisplatin	Cisplatin	0	273-011	7	659.47
TM01273	JW215_04TTM1273	IV Cisplatin	Cisplatin	0	273-011	10	938.22
TM01273	JW215_04TTM1273	IV Cisplatin	Cisplatin	0	273-011	14	1836.96
TM01273	JW215_04TTM1273	IV Cisplatin	Cisplatin	0	273-011	17	2267.83
TM01273	JW215_04TTM1273	IV Cisplatin	Cisplatin	0	273-017	0	239.9
TM01273	JW215_04TTM1273	IV Cisplatin	Cisplatin	0	273-017	3	520
TM01273	JW215_04TTM1273	IV Cisplatin	Cisplatin	0	273-017	7	842.5
TM01273	JW215_04TTM1273	IV Cisplatin	Cisplatin	0	273-017	10	1108.62
TM01273	JW215_04TTM1273	IV Cisplatin	Cisplatin	0	273-017	14	1469.63
TM01273	JW215_04TTM1273	IV Cisplatin	Cisplatin	0	273-017	17	2036.11
TM01273	JW215_04TTM1273	IV Cisplatin	Cisplatin	0	273-019	0	181.75
TM01273	JW215_04TTM1273	IV Cisplatin	Cisplatin	0	273-019	3	390
TM01273	JW215_04TTM1273	IV Cisplatin	Cisplatin	0	273-019	7	757.13
TM01273	JW215_04TTM1273	IV Cisplatin	Cisplatin	0	273-019	10	1322.13
TM01273	JW215_04TTM1273	IV Cisplatin	Cisplatin	0	273-019	14	2016.38
TM01273	JW215_04TTM1273	IV Cisplatin	Cisplatin	0	273-019	17	2687.66
TM01273	JW215_04TTM1273	IV Cisplatin	Cisplatin	0	273-020	0	71.05
TM01273	JW215_04TTM1273	IV Cisplatin	Cisplatin	0	273-020	3	123.72
TM01273	JW215_04TTM1273	IV Cisplatin	Cisplatin	0	273-020	7	311.63
TM01273	JW215_04TTM1273	IV Cisplatin	Cisplatin	0	273-020	10	451.2
TM01273	JW215_04TTM1273	IV Cisplatin	Cisplatin	0	273-020	14	949.89
TM01273	JW215_04TTM1273	IV Cisplatin	Cisplatin	0	273-020	17	1590
TM01273	JW215_04TTM1273	IV Cisplatin	Cisplatin	0	273-034	0	78.99
TM01273	JW215_04TTM1273	IV Cisplatin	Cisplatin	0	273-034	3	154.26
TM01273	JW215_04TTM1273	IV Cisplatin	Cisplatin	0	273-034	7	208.18
TM01273	JW215_04TTM1273	IV Cisplatin	Cisplatin	0	273-034	10	271.66
TM01273	JW215_04TTM1273	IV Cisplatin	Cisplatin	0	273-034	14	302.77
TM01273	JW215_04TTM1273	IV Cisplatin	Cisplatin	0	273-034	17	947.46
TM01273	JW215_04TTM1273	IV Cisplatin	Cisplatin	0	273-046	0	154.56
TM01273	JW215_04TTM1273	IV Cisplatin	Cisplatin	0	273-046	3	209.39
TM01273	JW215_04TTM1273	IV Cisplatin	Cisplatin	0	273-046	7	460.9
TM01273	JW215_04TTM1273	IV Cisplatin	Cisplatin	0	273-046	10	704.18
TM01273	JW215_04TTM1273	IV Cisplatin	Cisplatin	0	273-046	14	971.31
TM01273	JW215_04TTM1273	IV Cisplatin	Cisplatin	0	273-046	17	1712.11
TM01273	JW215_04TTM1273	IV Cisplatin	Cisplatin	0	273-052	0	118.39
TM01273	JW215_04TTM1273	IV Cisplatin	Cisplatin	0	273-052	3	153.17
TM01273	JW215_04TTM1273	IV Cisplatin	Cisplatin	0	273-052	7	215.62
TM01273	JW215_04TTM1273	IV Cisplatin	Cisplatin	0	273-052	10	272.05
TM01273	JW215_04TTM1273	IV Cisplatin	Cisplatin	0	273-052	14	300.38
TM01273	JW215_04TTM1273	IV Cisplatin	Cisplatin	0	273-052	17	427.07
TM01273	JW215_04TTM1273	IV Cisplatin	Cisplatin	0	273-054	0	264.48
TM01273	JW215_04TTM1273	IV Cisplatin	Cisplatin	0	273-054	3	399.8
TM01273	JW215_04TTM1273	IV Cisplatin	Cisplatin	0	273-054	7	874.37
TM01273	JW215_04TTM1273	IV Cisplatin	Cisplatin	0	273-054	10	1121.11
TM01273	JW215_04TTM1273	IV Cisplatin	Cisplatin	0	273-054	14	2025.25
TM01273	JW215_04TTM1273	IV Cisplatin	Cisplatin	0	273-054	17	2611.85
TM01273	JW215_04TTM1273	IV Cisplatin	Cisplatin	0	273-060	0	197.65
TM01273	JW215_04TTM1273	IV Cisplatin	Cisplatin	0	273-060	3	259.13
TM01273	JW215_04TTM1273	IV Cisplatin	Cisplatin	0	273-060	7	368.3
TM01273	JW215_04TTM1273	IV Cisplatin	Cisplatin	0	273-060	10	860.52
TM01273	JW215_04TTM1273	IV Cisplatin	Cisplatin	0	273-060	14	1686.29
TM01273	JW215_04TTM1273	IV Cisplatin	Cisplatin	0	273-060	17	2394.85
J000101173	JW215_07T101173	Group 3 Cisplatin	Cisplatin	0	173-17	0	90.62
J000101173	JW215_07T101173	Group 3 Cisplatin	Cisplatin	0	173-17	4	144.49
J000101173	JW215_07T101173	Group 3 Cisplatin	Cisplatin	0	173-17	7	174.59
J000101173	JW215_07T101173	Group 3 Cisplatin	Cisplatin	0	173-17	11	215.38
J000101173	JW215_07T101173	Group 3 Cisplatin	Cisplatin	0	173-17	14	319.89
J000101173	JW215_07T101173	Group 3 Cisplatin	Cisplatin	0	173-17	18	415.99
J000101173	JW215_07T101173	Group 3 Cisplatin	Cisplatin	0	173-17	21	385.08
J000101173	JW215_07T101173	Group 3 Cisplatin	Cisplatin	0	173-17	25	403.49
J000101173	JW215_07T101173	Group 3 Cisplatin	Cisplatin	0	173-17	28	459.42
J000101173	JW215_07T101173	Group 3 Cisplatin	Cisplatin	0	173-18	0	221.97
J000101173	JW215_07T101173	Group 3 Cisplatin	Cisplatin	0	173-18	4	242.91
J000101173	JW215_07T101173	Group 3 Cisplatin	Cisplatin	0	173-18	7	305.99
J000101173	JW215_07T101173	Group 3 Cisplatin	Cisplatin	0	173-18	11	294.82
J000101173	JW215_07T101173	Group 3 Cisplatin	Cisplatin	0	173-18	14	297.41
J000101173	JW215_07T101173	Group 3 Cisplatin	Cisplatin	0	173-18	18	305.52
J000101173	JW215_07T101173	Group 3 Cisplatin	Cisplatin	0	173-18	21	371.43
J000101173	JW215_07T101173	Group 3 Cisplatin	Cisplatin	0	173-18	25	378.53
J000101173	JW215_07T101173	Group 3 Cisplatin	Cisplatin	0	173-18	28	483.71
J000101173	JW215_07T101173	Group 3 Cisplatin	Cisplatin	0	173-20	0	100
J000101173	JW215_07T101173	Group 3 Cisplatin	Cisplatin	0	173-20	4	137.06
J000101173	JW215_07T101173	Group 3 Cisplatin	Cisplatin	0	173-20	7	186.8
J000101173	JW215_07T101173	Group 3 Cisplatin	Cisplatin	0	173-20	11	245
J000101173	JW215_07T101173	Group 3 Cisplatin	Cisplatin	0	173-20	14	295.96
J000101173	JW215_07T101173	Group 3 Cisplatin	Cisplatin	0	173-20	18	240.44
J000101173	JW215_07T101173	Group 3 Cisplatin	Cisplatin	0	173-20	21	262.05
J000101173	JW215_07T101173	Group 3 Cisplatin	Cisplatin	0	173-20	25	333.42
J000101173	JW215_07T101173	Group 3 Cisplatin	Cisplatin	0	173-20	28	346.87
J000101173	JW215_07T101173	Group 3 Cisplatin	Cisplatin	0	173-25	0	91.73
J000101173	JW215_07T101173	Group 3 Cisplatin	Cisplatin	0	173-25	4	176.24
J000101173	JW215_07T101173	Group 3 Cisplatin	Cisplatin	0	173-25	7	194.79
J000101173	JW215_07T101173	Group 3 Cisplatin	Cisplatin	0	173-25	11	265.65
J000101173	JW215_07T101173	Group 3 Cisplatin	Cisplatin	0	173-25	14	261.37
J000101173	JW215_07T101173	Group 3 Cisplatin	Cisplatin	0	173-25	18	285.5
J000101173	JW215_07T101173	Group 3 Cisplatin	Cisplatin	0	173-25	21	316.34
J000101173	JW215_07T101173	Group 3 Cisplatin	Cisplatin	0	173-25	25	391.08
J000101173	JW215_07T101173	Group 3 Cisplatin	Cisplatin	0	173-25	28	418.22
J000101173	JW215_07T101173	Group 3 Cisplatin	Cisplatin	0	173-26	0	82.65
J000101173	JW215_07T101173	Group 3 Cisplatin	Cisplatin	0	173-26	4	200.76
J000101173	JW215_07T101173	Group 3 Cisplatin	Cisplatin	0	173-26	7	288.91
J000101173	JW215_07T101173	Group 3 Cisplatin	Cisplatin	0	173-26	11	344.67
J000101173	JW215_07T101173	Group 3 Cisplatin	Cisplatin	0	173-26	14	355.32
J000101173	JW215_07T101173	Group 3 Cisplatin	Cisplatin	0	173-26	18	416.71
J000101173	JW215_07T101173	Group 3 Cisplatin	Cisplatin	0	173-26	21	429.81
J000101173	JW215_07T101173	Group 3 Cisplatin	Cisplatin	0	173-26	25	396.17
J000101173	JW215_07T101173	Group 3 Cisplatin	Cisplatin	0	173-26	28	402.09
J000101173	JW215_07T101173	Group 3 Cisplatin	Cisplatin	0	173-28	0	103.03
J000101173	JW215_07T101173	Group 3 Cisplatin	Cisplatin	0	173-28	4	132.5
J000101173	JW215_07T101173	Group 3 Cisplatin	Cisplatin	0	173-28	7	145.72
J000101173	JW215_07T101173	Group 3 Cisplatin	Cisplatin	0	173-28	11	155.69
J000101173	JW215_07T101173	Group 3 Cisplatin	Cisplatin	0	173-28	14	185.42
J000101173	JW215_07T101173	Group 3 Cisplatin	Cisplatin	0	173-28	18	239.61
J000101173	JW215_07T101173	Group 3 Cisplatin	Cisplatin	0	173-28	21	241.67
J000101173	JW215_07T101173	Group 3 Cisplatin	Cisplatin	0	173-28	25	353.68
J000101173	JW215_07T101173	Group 3 Cisplatin	Cisplatin	0	173-28	28	375
J000101173	JW215_07T101173	Group 3 Cisplatin	Cisplatin	0	173-36	0	160.98
J000101173	JW215_07T101173	Group 3 Cisplatin	Cisplatin	0	173-36	4	208.74
J000101173	JW215_07T101173	Group 3 Cisplatin	Cisplatin	0	173-36	7	262.47
J000101173	JW215_07T101173	Group 3 Cisplatin	Cisplatin	0	173-36	11	290.93
J000101173	JW215_07T101173	Group 3 Cisplatin	Cisplatin	0	173-36	14	443.84
J000101173	JW215_07T101173	Group 3 Cisplatin	Cisplatin	0	173-36	18	459.11
J000101173	JW215_07T101173	Group 3 Cisplatin	Cisplatin	0	173-36	21	458.16
J000101173	JW215_07T101173	Group 3 Cisplatin	Cisplatin	0	173-36	25	478.21
J000101173	JW215_07T101173	Group 3 Cisplatin	Cisplatin	0	173-36	28	529.39
J000101173	JW215_07T101173	Group 3 Cisplatin	Cisplatin	0	173-37	0	92.76
J000101173	JW215_07T101173	Group 3 Cisplatin	Cisplatin	0	173-37	4	107.05
J000101173	JW215_07T101173	Group 3 Cisplatin	Cisplatin	0	173-37	7	125.95
J000101173	JW215_07T101173	Group 3 Cisplatin	Cisplatin	0	173-37	11	184.62
J000101173	JW215_07T101173	Group 3 Cisplatin	Cisplatin	0	173-37	14	202.77
J000101173	JW215_07T101173	Group 3 Cisplatin	Cisplatin	0	173-37	18	258.94
J000101173	JW215_07T101173	Group 3 Cisplatin	Cisplatin	0	173-37	21	261.47
J000101173	JW215_07T101173	Group 3 Cisplatin	Cisplatin	0	173-37	25	269.06
J000101173	JW215_07T101173	Group 3 Cisplatin	Cisplatin	0	173-37	28	286.47
J000101173	JW215_07T101173	Group 3 Cisplatin	Cisplatin	0	173-42	0	150.11
J000101173	JW215_07T101173	Group 3 Cisplatin	Cisplatin	0	173-42	4	192.53
J000101173	JW215_07T101173	Group 3 Cisplatin	Cisplatin	0	173-42	7	205.1
J000101173	JW215_07T101173	Group 3 Cisplatin	Cisplatin	0	173-42	11	197.12
J000101173	JW215_07T101173	Group 3 Cisplatin	Cisplatin	0	173-42	14	259.03
J000101173	JW215_07T101173	Group 3 Cisplatin	Cisplatin	0	173-42	18	309.14
J000101173	JW215_07T101173	Group 3 Cisplatin	Cisplatin	0	173-42	21	411.01
J000101173	JW215_07T101173	Group 3 Cisplatin	Cisplatin	0	173-42	25	497.75
J000101173	JW215_07T101173	Group 3 Cisplatin	Cisplatin	0	173-42	28	696.56
J000100674	JW215_08TJ100674	IV Cisplatin	Cisplatin	0	674-27	0	85.18
J000100674	JW215_08TJ100674	IV Cisplatin	Cisplatin	0	674-27	4	168.87
J000100674	JW215_08TJ100674	IV Cisplatin	Cisplatin	0	674-27	7	172.6
J000100674	JW215_08TJ100674	IV Cisplatin	Cisplatin	0	674-27	11	203.58
J000100674	JW215_08TJ100674	IV Cisplatin	Cisplatin	0	674-27	14	241.61
J000100674	JW215_08TJ100674	IV Cisplatin	Cisplatin	0	674-27	18	303.1
J000100674	JW215_08TJ100674	IV Cisplatin	Cisplatin	0	674-27	21	385.08
J000100674	JW215_08TJ100674	IV Cisplatin	Cisplatin	0	674-28	0	81.61
J000100674	JW215_08TJ100674	IV Cisplatin	Cisplatin	0	674-28	4	139.9
J000100674	JW215_08TJ100674	IV Cisplatin	Cisplatin	0	674-28	7	141.47
J000100674	JW215_08TJ100674	IV Cisplatin	Cisplatin	0	674-28	11	182.21
J000100674	JW215_08TJ100674	IV Cisplatin	Cisplatin	0	674-28	14	538.68
J000100674	JW215_08TJ100674	IV Cisplatin	Cisplatin	0	674-28	18	660.31
J000100674	JW215_08TJ100674	IV Cisplatin	Cisplatin	0	674-28	21	912.2
J000100674	JW215_08TJ100674	IV Cisplatin	Cisplatin	0	674-29	0	157.3
J000100674	JW215_08TJ100674	IV Cisplatin	Cisplatin	0	674-29	4	248.27
J000100674	JW215_08TJ100674	IV Cisplatin	Cisplatin	0	674-29	7	291.8
J000100674	JW215_08TJ100674	IV Cisplatin	Cisplatin	0	674-29	11	619.31
J000100674	JW215_08TJ100674	IV Cisplatin	Cisplatin	0	674-29	14	633.55
J000100674	JW215_08TJ100674	IV Cisplatin	Cisplatin	0	674-29	18	970.54
J000100674	JW215_08TJ100674	IV Cisplatin	Cisplatin	0	674-29	21	1025.23
J000100674	JW215_08TJ100674	IV Cisplatin	Cisplatin	0	674-33	0	99.28
J000100674	JW215_08TJ100674	IV Cisplatin	Cisplatin	0	674-33	4	132.96
J000100674	JW215_08TJ100674	IV Cisplatin	Cisplatin	0	674-33	7	199.21
J000100674	JW215_08TJ100674	IV Cisplatin	Cisplatin	0	674-33	11	211.25
J000100674	JW215_08TJ100674	IV Cisplatin	Cisplatin	0	674-33	14	223.66
J000100674	JW215_08TJ100674	IV Cisplatin	Cisplatin	0	674-33	18	309.17
J000100674	JW215_08TJ100674	IV Cisplatin	Cisplatin	0	674-33	21	373.98
J000100674	JW215_08TJ100674	IV Cisplatin	Cisplatin	0	674-38	0	106.78
J000100674	JW215_08TJ100674	IV Cisplatin	Cisplatin	0	674-38	4	157.64
J000100674	JW215_08TJ100674	IV Cisplatin	Cisplatin	0	674-38	7	180.59
J000100674	JW215_08TJ100674	IV Cisplatin	Cisplatin	0	674-38	11	199.16
J000100674	JW215_08TJ100674	IV Cisplatin	Cisplatin	0	674-38	14	378.04
J000100674	JW215_08TJ100674	IV Cisplatin	Cisplatin	0	674-38	18	394.16
J000100674	JW215_08TJ100674	IV Cisplatin	Cisplatin	0	674-38	21	402.51
J000100674	JW215_08TJ100674	IV Cisplatin	Cisplatin	0	674-39	0	87.88
J000100674	JW215_08TJ100674	IV Cisplatin	Cisplatin	0	674-39	4	158.44
J000100674	JW215_08TJ100674	IV Cisplatin	Cisplatin	0	674-39	7	162.46
J000100674	JW215_08TJ100674	IV Cisplatin	Cisplatin	0	674-39	11	215.6
J000100674	JW215_08TJ100674	IV Cisplatin	Cisplatin	0	674-39	14	289.25
J000100674	JW215_08TJ100674	IV Cisplatin	Cisplatin	0	674-39	18	299.34
J000100674	JW215_08TJ100674	IV Cisplatin	Cisplatin	0	674-39	21	317.51
J000100674	JW215_08TJ100674	IV Cisplatin	Cisplatin	0	674-40	0	137.99
J000100674	JW215_08TJ100674	IV Cisplatin	Cisplatin	0	674-40	4	187.63
J000100674	JW215_08TJ100674	IV Cisplatin	Cisplatin	0	674-40	7	196.43
J000100674	JW215_08TJ100674	IV Cisplatin	Cisplatin	0	674-40	11	205.17
J000100674	JW215_08TJ100674	IV Cisplatin	Cisplatin	0	674-40	14	231.02
J000100674	JW215_08TJ100674	IV Cisplatin	Cisplatin	0	674-40	18	260.09
J000100674	JW215_08TJ100674	IV Cisplatin	Cisplatin	0	674-40	21	296.35
J000100674	JW215_08TJ100674	IV Cisplatin	Cisplatin	0	674-43	0	210.58
J000100674	JW215_08TJ100674	IV Cisplatin	Cisplatin	0	674-43	4	269.81
J000100674	JW215_08TJ100674	IV Cisplatin	Cisplatin	0	674-43	7	323.72
J000100674	JW215_08TJ100674	IV Cisplatin	Cisplatin	0	674-43	11	757.39
J000100674	JW215_08TJ100674	IV Cisplatin	Cisplatin	0	674-43	14	820.32
J000100674	JW215_08TJ100674	IV Cisplatin	Cisplatin	0	674-43	18	942.24
J000100674	JW215_08TJ100674	IV Cisplatin	Cisplatin	0	674-43	21	979.47
J000100674	JW215_08TJ100674	IV Cisplatin	Cisplatin	0	674-44	0	215.1
J000100674	JW215_08TJ100674	IV Cisplatin	Cisplatin	0	674-44	4	642.82
J000100674	JW215_08TJ100674	IV Cisplatin	Cisplatin	0	674-44	7	724.83
J000100674	JW215_08TJ100674	IV Cisplatin	Cisplatin	0	674-44	11	1240.74
J000100674	JW215_08TJ100674	IV Cisplatin	Cisplatin	0	674-44	14	1372.76
J000100674	JW215_08TJ100674	IV Cisplatin	Cisplatin	0	674-44	18	1501.17
J000100674	JW215_08TJ100674	IV Cisplatin	Cisplatin	0	674-44	21	1583.35
J000100674	JW215_08TJ100674	IV Cisplatin	Cisplatin	0	674-45	0	195.76
J000100674	JW215_08TJ100674	IV Cisplatin	Cisplatin	0	674-45	4	422.95
J000100674	JW215_08TJ100674	IV Cisplatin	Cisplatin	0	674-45	7	490.27
J000100674	JW215_08TJ100674	IV Cisplatin	Cisplatin	0	674-45	11	615.73
J000100674	JW215_08TJ100674	IV Cisplatin	Cisplatin	0	674-45	14	914.42
J000100674	JW215_08TJ100674	IV Cisplatin	Cisplatin	0	674-45	18	1031.73
J000100674	JW215_08TJ100674	IV Cisplatin	Cisplatin	0	674-45	21	1062.58
J000100674	JW215_08TJ100674	IV Cisplatin	Cisplatin	0	674-47	0	188.94
J000100674	JW215_08TJ100674	IV Cisplatin	Cisplatin	0	674-47	4	337.73
J000100674	JW215_08TJ100674	IV Cisplatin	Cisplatin	0	674-47	7	359.25
J000100674	JW215_08TJ100674	IV Cisplatin	Cisplatin	0	674-47	11	581.52
J000100674	JW215_08TJ100674	IV Cisplatin	Cisplatin	0	674-47	14	655.97
J000100674	JW215_08TJ100674	IV Cisplatin	Cisplatin	0	674-47	18	722.73
J000100674	JW215_08TJ100674	IV Cisplatin	Cisplatin	0	674-47	21	761.5
J000100675	JW215_09TJ100675	Group 3 IV Cisplatin	Cisplatin	0	675_10	0	243.13
J000100675	JW215_09TJ100675	Group 3 IV Cisplatin	Cisplatin	0	675_10	2	248.87
J000100675	JW215_09TJ100675	Group 3 IV Cisplatin	Cisplatin	0	675_10	6	315.93
J000100675	JW215_09TJ100675	Group 3 IV Cisplatin	Cisplatin	0	675_10	9	367.59
J000100675	JW215_09TJ100675	Group 3 IV Cisplatin	Cisplatin	0	675_10	13	495.35
J000100675	JW215_09TJ100675	Group 3 IV Cisplatin	Cisplatin	0	675_10	16	559.78
J000100675	JW215_09TJ100675	Group 3 IV Cisplatin	Cisplatin	0	675_10	20	613.64
J000100675	JW215_09TJ100675	Group 3 IV Cisplatin	Cisplatin	0	675_10	23	646.76
J000100675	JW215_09TJ100675	Group 3 IV Cisplatin	Cisplatin	0	675_10	27	873.7
J000100675	JW215_09TJ100675	Group 3 IV Cisplatin	Cisplatin	0	675_12	0	151.12
J000100675	JW215_09TJ100675	Group 3 IV Cisplatin	Cisplatin	0	675_12	2	150.77
J000100675	JW215_09TJ100675	Group 3 IV Cisplatin	Cisplatin	0	675_12	6	201.46
J000100675	JW215_09TJ100675	Group 3 IV Cisplatin	Cisplatin	0	675_12	9	214.18
J000100675	JW215_09TJ100675	Group 3 IV Cisplatin	Cisplatin	0	675_12	13	341.96
J000100675	JW215_09TJ100675	Group 3 IV Cisplatin	Cisplatin	0	675_12	16	423.53
J000100675	JW215_09TJ100675	Group 3 IV Cisplatin	Cisplatin	0	675_12	20	453.77
J000100675	JW215_09TJ100675	Group 3 IV Cisplatin	Cisplatin	0	675_12	23	459.44
J000100675	JW215_09TJ100675	Group 3 IV Cisplatin	Cisplatin	0	675_12	27	585.05
J000100675	JW215_09TJ100675	Group 3 IV Cisplatin	Cisplatin	0	675_24	0	95.85
J000100675	JW215_09TJ100675	Group 3 IV Cisplatin	Cisplatin	0	675_24	2	96.36
J000100675	JW215_09TJ100675	Group 3 IV Cisplatin	Cisplatin	0	675_24	6	109.29
J000100675	JW215_09TJ100675	Group 3 IV Cisplatin	Cisplatin	0	675_24	9	133.34
J000100675	JW215_09TJ100675	Group 3 IV Cisplatin	Cisplatin	0	675_24	13	185.07
J000100675	JW215_09TJ100675	Group 3 IV Cisplatin	Cisplatin	0	675_24	16	197.38
J000100675	JW215_09TJ100675	Group 3 IV Cisplatin	Cisplatin	0	675_24	20	198.2
J000100675	JW215_09TJ100675	Group 3 IV Cisplatin	Cisplatin	0	675_24	23	220.22
J000100675	JW215_09TJ100675	Group 3 IV Cisplatin	Cisplatin	0	675_24	27	301.26
J000100675	JW215_09TJ100675	Group 3 IV Cisplatin	Cisplatin	0	675_29	0	157.6
J000100675	JW215_09TJ100675	Group 3 IV Cisplatin	Cisplatin	0	675_29	2	159.41
J000100675	JW215_09TJ100675	Group 3 IV Cisplatin	Cisplatin	0	675_29	6	165.17
J000100675	JW215_09TJ100675	Group 3 IV Cisplatin	Cisplatin	0	675_29	9	175.76
J000100675	JW215_09TJ100675	Group 3 IV Cisplatin	Cisplatin	0	675_29	13	190.96
J000100675	JW215_09TJ100675	Group 3 IV Cisplatin	Cisplatin	0	675_29	16	258.11
J000100675	JW215_09TJ100675	Group 3 IV Cisplatin	Cisplatin	0	675_29	20	290.87
J000100675	JW215_09TJ100675	Group 3 IV Cisplatin	Cisplatin	0	675_29	23	309.38
J000100675	JW215_09TJ100675	Group 3 IV Cisplatin	Cisplatin	0	675_29	27	513.03
J000100675	JW215_09TJ100675	Group 3 IV Cisplatin	Cisplatin	0	675_31	0	186.41
J000100675	JW215_09TJ100675	Group 3 IV Cisplatin	Cisplatin	0	675_31	2	196.56
J000100675	JW215_09TJ100675	Group 3 IV Cisplatin	Cisplatin	0	675_31	6	362.12
J000100675	JW215_09TJ100675	Group 3 IV Cisplatin	Cisplatin	0	675_31	9	364.29
J000100675	JW215_09TJ100675	Group 3 IV Cisplatin	Cisplatin	0	675_31	13	435.37
J000100675	JW215_09TJ100675	Group 3 IV Cisplatin	Cisplatin	0	675_31	16	463.68
J000100675	JW215_09TJ100675	Group 3 IV Cisplatin	Cisplatin	0	675_31	20	537.26
J000100675	JW215_09TJ100675	Group 3 IV Cisplatin	Cisplatin	0	675_31	23	554.06
J000100675	JW215_09TJ100675	Group 3 IV Cisplatin	Cisplatin	0	675_31	27	614.48
J000100675	JW215_09TJ100675	Group 3 IV Cisplatin	Cisplatin	0	675_34	0	107.04
J000100675	JW215_09TJ100675	Group 3 IV Cisplatin	Cisplatin	0	675_34	2	123.13
J000100675	JW215_09TJ100675	Group 3 IV Cisplatin	Cisplatin	0	675_34	6	156.76
J000100675	JW215_09TJ100675	Group 3 IV Cisplatin	Cisplatin	0	675_34	9	167.15
J000100675	JW215_09TJ100675	Group 3 IV Cisplatin	Cisplatin	0	675_34	13	226.73
J000100675	JW215_09TJ100675	Group 3 IV Cisplatin	Cisplatin	0	675_34	16	269.63
J000100675	JW215_09TJ100675	Group 3 IV Cisplatin	Cisplatin	0	675_34	20	299.86
J000100675	JW215_09TJ100675	Group 3 IV Cisplatin	Cisplatin	0	675_34	23	303.91
J000100675	JW215_09TJ100675	Group 3 IV Cisplatin	Cisplatin	0	675_34	27	447.35
J000100675	JW215_09TJ100675	Group 3 IV Cisplatin	Cisplatin	0	675_37	0	157.54
J000100675	JW215_09TJ100675	Group 3 IV Cisplatin	Cisplatin	0	675_37	2	161.55
J000100675	JW215_09TJ100675	Group 3 IV Cisplatin	Cisplatin	0	675_37	6	169.64
J000100675	JW215_09TJ100675	Group 3 IV Cisplatin	Cisplatin	0	675_37	9	173.56
J000100675	JW215_09TJ100675	Group 3 IV Cisplatin	Cisplatin	0	675_37	13	280.68
J000100675	JW215_09TJ100675	Group 3 IV Cisplatin	Cisplatin	0	675_37	16	305.18
J000100675	JW215_09TJ100675	Group 3 IV Cisplatin	Cisplatin	0	675_37	20	306.8
J000100675	JW215_09TJ100675	Group 3 IV Cisplatin	Cisplatin	0	675_37	23	318.62
J000100675	JW215_09TJ100675	Group 3 IV Cisplatin	Cisplatin	0	675_37	27	515.63
J000100675	JW215_09TJ100675	Group 3 IV Cisplatin	Cisplatin	0	675_4	0	138.13
J000100675	JW215_09TJ100675	Group 3 IV Cisplatin	Cisplatin	0	675_4	2	139
J000100675	JW215_09TJ100675	Group 3 IV Cisplatin	Cisplatin	0	675_4	6	139
J000100675	JW215_09TJ100675	Group 3 IV Cisplatin	Cisplatin	0	675_4	9	159.11
J000100675	JW215_09TJ100675	Group 3 IV Cisplatin	Cisplatin	0	675_4	13	191.18
J000100675	JW215_09TJ100675	Group 3 IV Cisplatin	Cisplatin	0	675_4	16	218.75
J000100675	JW215_09TJ100675	Group 3 IV Cisplatin	Cisplatin	0	675_4	20	275.89
J000100675	JW215_09TJ100675	Group 3 IV Cisplatin	Cisplatin	0	675_4	23	327.25
J000100675	JW215_09TJ100675	Group 3 IV Cisplatin	Cisplatin	0	675_4	27	348.92
J000100675	JW215_09TJ100675	Group 3 IV Cisplatin	Cisplatin	0	675_46	0	80.08
J000100675	JW215_09TJ100675	Group 3 IV Cisplatin	Cisplatin	0	675_46	2	85.71
J000100675	JW215_09TJ100675	Group 3 IV Cisplatin	Cisplatin	0	675_46	6	115.16
J000100675	JW215_09TJ100675	Group 3 IV Cisplatin	Cisplatin	0	675_46	9	127.77
J000100675	JW215_09TJ100675	Group 3 IV Cisplatin	Cisplatin	0	675_46	13	232.82
J000100675	JW215_09TJ100675	Group 3 IV Cisplatin	Cisplatin	0	675_46	16	249.97
J000100675	JW215_09TJ100675	Group 3 IV Cisplatin	Cisplatin	0	675_46	20	358.68
J000100675	JW215_09TJ100675	Group 3 IV Cisplatin	Cisplatin	0	675_46	23	487.27
J000100675	JW215_09TJ100675	Group 3 IV Cisplatin	Cisplatin	0	675_46	27	775.75
J000100675	JW215_09TJ100675	Group 3 IV Cisplatin	Cisplatin	0	675_5	0	74.79
J000100675	JW215_09TJ100675	Group 3 IV Cisplatin	Cisplatin	0	675_5	2	78.4
J000100675	JW215_09TJ100675	Group 3 IV Cisplatin	Cisplatin	0	675_5	6	80.98
J000100675	JW215_09TJ100675	Group 3 IV Cisplatin	Cisplatin	0	675_5	9	89.77
J000100675	JW215_09TJ100675	Group 3 IV Cisplatin	Cisplatin	0	675_5	13	105.4
J000100675	JW215_09TJ100675	Group 3 IV Cisplatin	Cisplatin	0	675_5	16	116.91
J000100675	JW215_09TJ100675	Group 3 IV Cisplatin	Cisplatin	0	675_5	20	135.03
J000100675	JW215_09TJ100675	Group 3 IV Cisplatin	Cisplatin	0	675_5	23	156.45
J000100675	JW215_09TJ100675	Group 3 IV Cisplatin	Cisplatin	0	675_5	27	190.14
J000100675	JW215_09TJ100675	Group 3 IV Cisplatin	Cisplatin	0	675_55	0	137.73
J000100675	JW215_09TJ100675	Group 3 IV Cisplatin	Cisplatin	0	675_55	2	144.74
J000100675	JW215_09TJ100675	Group 3 IV Cisplatin	Cisplatin	0	675_55	6	225.66
J000100675	JW215_09TJ100675	Group 3 IV Cisplatin	Cisplatin	0	675_55	9	292.26
J000100675	JW215_09TJ100675	Group 3 IV Cisplatin	Cisplatin	0	675_55	13	344.68
J000100675	JW215_09TJ100675	Group 3 IV Cisplatin	Cisplatin	0	675_55	16	345.57
J000100675	JW215_09TJ100675	Group 3 IV Cisplatin	Cisplatin	0	675_55	20	482.09
J000100675	JW215_09TJ100675	Group 3 IV Cisplatin	Cisplatin	0	675_55	23	495.79
J000100675	JW215_09TJ100675	Group 3 IV Cisplatin	Cisplatin	0	675_55	27	508.86
J000103634	JW215_10TJ103634	Group 3: Cisplatin	Cisplatin	0	215-13	-1	96.68
J000103634	JW215_10TJ103634	Group 3: Cisplatin	Cisplatin	0	215-13	2	139.6
J000103634	JW215_10TJ103634	Group 3: Cisplatin	Cisplatin	0	215-13	6	148.01
J000103634	JW215_10TJ103634	Group 3: Cisplatin	Cisplatin	0	215-13	9	194.69
J000103634	JW215_10TJ103634	Group 3: Cisplatin	Cisplatin	0	215-13	13	261.93
J000103634	JW215_10TJ103634	Group 3: Cisplatin	Cisplatin	0	215-13	16	315.26
J000103634	JW215_10TJ103634	Group 3: Cisplatin	Cisplatin	0	215-13	20	355.36
J000103634	JW215_10TJ103634	Group 3: Cisplatin	Cisplatin	0	215-13	23	526.45
J000103634	JW215_10TJ103634	Group 3: Cisplatin	Cisplatin	0	215-13	27	797.56
J000103634	JW215_10TJ103634	Group 3: Cisplatin	Cisplatin	0	215-23	-1	156.28
J000103634	JW215_10TJ103634	Group 3: Cisplatin	Cisplatin	0	215-23	2	310.81
J000103634	JW215_10TJ103634	Group 3: Cisplatin	Cisplatin	0	215-23	6	312.72
J000103634	JW215_10TJ103634	Group 3: Cisplatin	Cisplatin	0	215-23	9	304.26
J000103634	JW215_10TJ103634	Group 3: Cisplatin	Cisplatin	0	215-23	13	907.98
J000103634	JW215_10TJ103634	Group 3: Cisplatin	Cisplatin	0	215-23	16	1003.19
J000103634	JW215_10TJ103634	Group 3: Cisplatin	Cisplatin	0	215-23	20	1504.15
J000103634	JW215_10TJ103634	Group 3: Cisplatin	Cisplatin	0	215-23	23	1479.25
J000103634	JW215_10TJ103634	Group 3: Cisplatin	Cisplatin	0	215-23	27	1881.86
J000103634	JW215_10TJ103634	Group 3: Cisplatin	Cisplatin	0	215-25	-1	121.75
J000103634	JW215_10TJ103634	Group 3: Cisplatin	Cisplatin	0	215-25	2	213.49
J000103634	JW215_10TJ103634	Group 3: Cisplatin	Cisplatin	0	215-25	6	275.78
J000103634	JW215_10TJ103634	Group 3: Cisplatin	Cisplatin	0	215-25	9	278.34
J000103634	JW215_10TJ103634	Group 3: Cisplatin	Cisplatin	0	215-25	13	442.18
J000103634	JW215_10TJ103634	Group 3: Cisplatin	Cisplatin	0	215-25	16	525.21
J000103634	JW215_10TJ103634	Group 3: Cisplatin	Cisplatin	0	215-25	20	653.12
J000103634	JW215_10TJ103634	Group 3: Cisplatin	Cisplatin	0	215-25	23	737.08
J000103634	JW215_10TJ103634	Group 3: Cisplatin	Cisplatin	0	215-25	27	1022.61
J000103634	JW215_10TJ103634	Group 3: Cisplatin	Cisplatin	0	215-37	-1	126
J000103634	JW215_10TJ103634	Group 3: Cisplatin	Cisplatin	0	215-37	2	257.42
J000103634	JW215_10TJ103634	Group 3: Cisplatin	Cisplatin	0	215-37	6	371.26
J000103634	JW215_10TJ103634	Group 3: Cisplatin	Cisplatin	0	215-37	9	465.6
J000103634	JW215_10TJ103634	Group 3: Cisplatin	Cisplatin	0	215-37	13	919.84
J000103634	JW215_10TJ103634	Group 3: Cisplatin	Cisplatin	0	215-37	16	940.36
J000103634	JW215_10TJ103634	Group 3: Cisplatin	Cisplatin	0	215-37	20	1316.37
J000103634	JW215_10TJ103634	Group 3: Cisplatin	Cisplatin	0	215-37	23	1531.27
J000103634	JW215_10TJ103634	Group 3: Cisplatin	Cisplatin	0	215-37	27	2285.05
J000103634	JW215_10TJ103634	Group 3: Cisplatin	Cisplatin	0	215-39	-1	78.62
J000103634	JW215_10TJ103634	Group 3: Cisplatin	Cisplatin	0	215-39	2	341.42
J000103634	JW215_10TJ103634	Group 3: Cisplatin	Cisplatin	0	215-39	6	322.97
J000103634	JW215_10TJ103634	Group 3: Cisplatin	Cisplatin	0	215-39	9	324.15
J000103634	JW215_10TJ103634	Group 3: Cisplatin	Cisplatin	0	215-39	13	456.34
J000103634	JW215_10TJ103634	Group 3: Cisplatin	Cisplatin	0	215-39	16	623.85
J000103634	JW215_10TJ103634	Group 3: Cisplatin	Cisplatin	0	215-39	20	762.92
J000103634	JW215_10TJ103634	Group 3: Cisplatin	Cisplatin	0	215-39	23	959.05
J000103634	JW215_10TJ103634	Group 3: Cisplatin	Cisplatin	0	215-39	27	1096.47
J000103634	JW215_10TJ103634	Group 3: Cisplatin	Cisplatin	0	215-42	-1	88.22
J000103634	JW215_10TJ103634	Group 3: Cisplatin	Cisplatin	0	215-42	2	155.86
J000103634	JW215_10TJ103634	Group 3: Cisplatin	Cisplatin	0	215-42	6	173.51
J000103634	JW215_10TJ103634	Group 3: Cisplatin	Cisplatin	0	215-42	9	287.81
J000103634	JW215_10TJ103634	Group 3: Cisplatin	Cisplatin	0	215-42	13	361.54
J000103634	JW215_10TJ103634	Group 3: Cisplatin	Cisplatin	0	215-42	16	490.71
J000103634	JW215_10TJ103634	Group 3: Cisplatin	Cisplatin	0	215-42	20	653.1
J000103634	JW215_10TJ103634	Group 3: Cisplatin	Cisplatin	0	215-42	23	757.79
J000103634	JW215_10TJ103634	Group 3: Cisplatin	Cisplatin	0	215-42	27	982.5
J000103634	JW215_10TJ103634	Group 3: Cisplatin	Cisplatin	0	215-43	-1	134.68
J000103634	JW215_10TJ103634	Group 3: Cisplatin	Cisplatin	0	215-43	2	135.16
J000103634	JW215_10TJ103634	Group 3: Cisplatin	Cisplatin	0	215-43	6	117.77
J000103634	JW215_10TJ103634	Group 3: Cisplatin	Cisplatin	0	215-43	9	153.49
J000103634	JW215_10TJ103634	Group 3: Cisplatin	Cisplatin	0	215-43	13	306.64
J000103634	JW215_10TJ103634	Group 3: Cisplatin	Cisplatin	0	215-43	16	306.93
J000103634	JW215_10TJ103634	Group 3: Cisplatin	Cisplatin	0	215-43	20	424.14
J000103634	JW215_10TJ103634	Group 3: Cisplatin	Cisplatin	0	215-43	23	615.88
J000103634	JW215_10TJ103634	Group 3: Cisplatin	Cisplatin	0	215-43	27	862.72
J000103634	JW215_10TJ103634	Group 3: Cisplatin	Cisplatin	0	215-45	-1	138.22
J000103634	JW215_10TJ103634	Group 3: Cisplatin	Cisplatin	0	215-45	2	200.74
J000103634	JW215_10TJ103634	Group 3: Cisplatin	Cisplatin	0	215-45	6	325.61
J000103634	JW215_10TJ103634	Group 3: Cisplatin	Cisplatin	0	215-45	9	330.13
J000103634	JW215_10TJ103634	Group 3: Cisplatin	Cisplatin	0	215-45	13	626.37
J000103634	JW215_10TJ103634	Group 3: Cisplatin	Cisplatin	0	215-45	16	615.01
J000103634	JW215_10TJ103634	Group 3: Cisplatin	Cisplatin	0	215-45	20	666.07
J000103634	JW215_10TJ103634	Group 3: Cisplatin	Cisplatin	0	215-45	23	767.23
J000103634	JW215_10TJ103634	Group 3: Cisplatin	Cisplatin	0	215-45	27	932.05
J000103634	JW215_10TJ103634	Group 3: Cisplatin	Cisplatin	0	215-46	-1	91.88
J000103634	JW215_10TJ103634	Group 3: Cisplatin	Cisplatin	0	215-46	2	153.51
J000103634	JW215_10TJ103634	Group 3: Cisplatin	Cisplatin	0	215-46	6	647.37
J000103634	JW215_10TJ103634	Group 3: Cisplatin	Cisplatin	0	215-46	9	670.02
J000103634	JW215_10TJ103634	Group 3: Cisplatin	Cisplatin	0	215-46	13	1161.19
J000103634	JW215_10TJ103634	Group 3: Cisplatin	Cisplatin	0	215-46	16	1309.73
J000103634	JW215_10TJ103634	Group 3: Cisplatin	Cisplatin	0	215-46	20	1726.99
J000103634	JW215_10TJ103634	Group 3: Cisplatin	Cisplatin	0	215-46	23	1782.86
J000103634	JW215_10TJ103634	Group 3: Cisplatin	Cisplatin	0	215-46	27	2322.33
J000103634	JW215_10TJ103634	Group 3: Cisplatin	Cisplatin	0	215-51	-1	85.73
J000103634	JW215_10TJ103634	Group 3: Cisplatin	Cisplatin	0	215-51	2	124.3
J000103634	JW215_10TJ103634	Group 3: Cisplatin	Cisplatin	0	215-51	6	395.56
J000103634	JW215_10TJ103634	Group 3: Cisplatin	Cisplatin	0	215-51	9	397.69
J000103634	JW215_10TJ103634	Group 3: Cisplatin	Cisplatin	0	215-51	13	587.09
J000103634	JW215_10TJ103634	Group 3: Cisplatin	Cisplatin	0	215-51	16	748.96
J000103634	JW215_10TJ103634	Group 3: Cisplatin	Cisplatin	0	215-51	20	892.37
J000103634	JW215_10TJ103634	Group 3: Cisplatin	Cisplatin	0	215-51	23	1068.7
J000103634	JW215_10TJ103634	Group 3: Cisplatin	Cisplatin	0	215-51	27	1481.34
J000103634	JW215_10TJ103634	Group 3: Cisplatin	Cisplatin	0	215-52	-1	189.08
J000103634	JW215_10TJ103634	Group 3: Cisplatin	Cisplatin	0	215-52	2	271.53
J000103634	JW215_10TJ103634	Group 3: Cisplatin	Cisplatin	0	215-52	6	554.46
J000103634	JW215_10TJ103634	Group 3: Cisplatin	Cisplatin	0	215-52	9	559.57
J000103634	JW215_10TJ103634	Group 3: Cisplatin	Cisplatin	0	215-52	13	966.48
J000103634	JW215_10TJ103634	Group 3: Cisplatin	Cisplatin	0	215-52	16	1218.09
J000103634	JW215_10TJ103634	Group 3: Cisplatin	Cisplatin	0	215-52	20	1218.56
J000103634	JW215_10TJ103634	Group 3: Cisplatin	Cisplatin	0	215-52	23	1570.1
J000103634	JW215_10TJ103634	Group 3: Cisplatin	Cisplatin	0	215-52	27	1940.38
TM00103	JW215_11TBR0869	3: Cisplatin	Cisplatin	0	7	-1	101.82
TM00103	JW215_11TBR0869	3: Cisplatin	Cisplatin	0	7	3	140.99
TM00103	JW215_11TBR0869	3: Cisplatin	Cisplatin	0	7	6	183.47
TM00103	JW215_11TBR0869	3: Cisplatin	Cisplatin	0	7	10	191.82
TM00103	JW215_11TBR0869	3: Cisplatin	Cisplatin	0	7	13	254.6
TM00103	JW215_11TBR0869	3: Cisplatin	Cisplatin	0	7	17	371.73
TM00103	JW215_11TBR0869	3: Cisplatin	Cisplatin	0	7	20	389.17
TM00103	JW215_11TBR0869	3: Cisplatin	Cisplatin	0	7	24	451.58
TM00103	JW215_11TBR0869	3: Cisplatin	Cisplatin	0	7	27	451.56
TM00103	JW215_11TBR0869	3: Cisplatin	Cisplatin	0	11	-1	120.48
TM00103	JW215_11TBR0869	3: Cisplatin	Cisplatin	0	11	3	151.21
TM00103	JW215_11TBR0869	3: Cisplatin	Cisplatin	0	11	6	162.94
TM00103	JW215_11TBR0869	3: Cisplatin	Cisplatin	0	11	10	147.53
TM00103	JW215_11TBR0869	3: Cisplatin	Cisplatin	0	11	13	159.52
TM00103	JW215_11TBR0869	3: Cisplatin	Cisplatin	0	11	17	230.65
TM00103	JW215_11TBR0869	3: Cisplatin	Cisplatin	0	11	20	295.23
TM00103	JW215_11TBR0869	3: Cisplatin	Cisplatin	0	11	24	307.04
TM00103	JW215_11TBR0869	3: Cisplatin	Cisplatin	0	11	27	357.66
TM00103	JW215_11TBR0869	3: Cisplatin	Cisplatin	0	15	-1	95.52
TM00103	JW215_11TBR0869	3: Cisplatin	Cisplatin	0	15	3	104.67
TM00103	JW215_11TBR0869	3: Cisplatin	Cisplatin	0	15	6	113.6
TM00103	JW215_11TBR0869	3: Cisplatin	Cisplatin	0	15	10	118.47
TM00103	JW215_11TBR0869	3: Cisplatin	Cisplatin	0	15	13	121.54
TM00103	JW215_11TBR0869	3: Cisplatin	Cisplatin	0	15	17	132.77
TM00103	JW215_11TBR0869	3: Cisplatin	Cisplatin	0	15	20	156.05
TM00103	JW215_11TBR0869	3: Cisplatin	Cisplatin	0	15	24	157.55
TM00103	JW215_11TBR0869	3: Cisplatin	Cisplatin	0	15	27	195.28
TM00103	JW215_11TBR0869	3: Cisplatin	Cisplatin	0	16	-1	132.48
TM00103	JW215_11TBR0869	3: Cisplatin	Cisplatin	0	16	3	146.28
TM00103	JW215_11TBR0869	3: Cisplatin	Cisplatin	0	16	6	182.35
TM00103	JW215_11TBR0869	3: Cisplatin	Cisplatin	0	16	10	204.92
TM00103	JW215_11TBR0869	3: Cisplatin	Cisplatin	0	16	13	238.5
TM00103	JW215_11TBR0869	3: Cisplatin	Cisplatin	0	16	17	247.38
TM00103	JW215_11TBR0869	3: Cisplatin	Cisplatin	0	16	20	268.46
TM00103	JW215_11TBR0869	3: Cisplatin	Cisplatin	0	16	24	333.87
TM00103	JW215_11TBR0869	3: Cisplatin	Cisplatin	0	16	27	346.15
TM00103	JW215_11TBR0869	3: Cisplatin	Cisplatin	0	18	-1	113.6
TM00103	JW215_11TBR0869	3: Cisplatin	Cisplatin	0	18	3	184.65
TM00103	JW215_11TBR0869	3: Cisplatin	Cisplatin	0	18	6	192.06
TM00103	JW215_11TBR0869	3: Cisplatin	Cisplatin	0	18	10	195.35
TM00103	JW215_11TBR0869	3: Cisplatin	Cisplatin	0	18	13	216.35
TM00103	JW215_11TBR0869	3: Cisplatin	Cisplatin	0	18	17	223.76
TM00103	JW215_11TBR0869	3: Cisplatin	Cisplatin	0	18	20	219.41
TM00103	JW215_11TBR0869	3: Cisplatin	Cisplatin	0	18	24	261.55
TM00103	JW215_11TBR0869	3: Cisplatin	Cisplatin	0	18	27	282.72
TM00103	JW215_11TBR0869	3: Cisplatin	Cisplatin	0	19	-1	121.17
TM00103	JW215_11TBR0869	3: Cisplatin	Cisplatin	0	19	3	124.47
TM00103	JW215_11TBR0869	3: Cisplatin	Cisplatin	0	19	6	146.31
TM00103	JW215_11TBR0869	3: Cisplatin	Cisplatin	0	19	10	136.75
TM00103	JW215_11TBR0869	3: Cisplatin	Cisplatin	0	19	13	138.81
TM00103	JW215_11TBR0869	3: Cisplatin	Cisplatin	0	19	17	176.23
TM00103	JW215_11TBR0869	3: Cisplatin	Cisplatin	0	19	20	210.45
TM00103	JW215_11TBR0869	3: Cisplatin	Cisplatin	0	19	24	218.13
TM00103	JW215_11TBR0869	3: Cisplatin	Cisplatin	0	19	27	227.48
TM00103	JW215_11TBR0869	3: Cisplatin	Cisplatin	0	24	-1	148.39
TM00103	JW215_11TBR0869	3: Cisplatin	Cisplatin	0	24	3	179.94
TM00103	JW215_11TBR0869	3: Cisplatin	Cisplatin	0	24	6	192.16
TM00103	JW215_11TBR0869	3: Cisplatin	Cisplatin	0	24	10	196.78
TM00103	JW215_11TBR0869	3: Cisplatin	Cisplatin	0	24	13	259.66
TM00103	JW215_11TBR0869	3: Cisplatin	Cisplatin	0	24	17	260.54
TM00103	JW215_11TBR0869	3: Cisplatin	Cisplatin	0	24	20	268.85
TM00103	JW215_11TBR0869	3: Cisplatin	Cisplatin	0	24	24	277.4
TM00103	JW215_11TBR0869	3: Cisplatin	Cisplatin	0	24	27	326.08
TM00103	JW215_11TBR0869	3: Cisplatin	Cisplatin	0	28	-1	126.99
TM00103	JW215_11TBR0869	3: Cisplatin	Cisplatin	0	28	3	145.37
TM00103	JW215_11TBR0869	3: Cisplatin	Cisplatin	0	28	6	150.48
TM00103	JW215_11TBR0869	3: Cisplatin	Cisplatin	0	28	10	214.09
TM00103	JW215_11TBR0869	3: Cisplatin	Cisplatin	0	28	13	213.4
TM00103	JW215_11TBR0869	3: Cisplatin	Cisplatin	0	28	17	230.76
TM00103	JW215_11TBR0869	3: Cisplatin	Cisplatin	0	28	20	231.53
TM00103	JW215_11TBR0869	3: Cisplatin	Cisplatin	0	28	24	236.52
TM00103	JW215_11TBR0869	3: Cisplatin	Cisplatin	0	28	27	295.03
TM00103	JW215_11TBR0869	3: Cisplatin	Cisplatin	0	42	-1	108.56
TM00103	JW215_11TBR0869	3: Cisplatin	Cisplatin	0	42	3	98.08
TM00103	JW215_11TBR0869	3: Cisplatin	Cisplatin	0	42	6	128.32
TM00103	JW215_11TBR0869	3: Cisplatin	Cisplatin	0	42	10	181.9
TM00103	JW215_11TBR0869	3: Cisplatin	Cisplatin	0	42	13	204.57
TM00103	JW215_11TBR0869	3: Cisplatin	Cisplatin	0	42	17	222.66
TM00103	JW215_11TBR0869	3: Cisplatin	Cisplatin	0	42	20	225.31
TM00103	JW215_11TBR0869	3: Cisplatin	Cisplatin	0	42	24	214.04
TM00103	JW215_11TBR0869	3: Cisplatin	Cisplatin	0	42	27	228.74
TM00103	JW215_11TBR0869	3: Cisplatin	Cisplatin	0	45	-1	110.81
TM00103	JW215_11TBR0869	3: Cisplatin	Cisplatin	0	45	3	140.93
TM00103	JW215_11TBR0869	3: Cisplatin	Cisplatin	0	45	6	144.95
TM00103	JW215_11TBR0869	3: Cisplatin	Cisplatin	0	45	10	168.43
TM00103	JW215_11TBR0869	3: Cisplatin	Cisplatin	0	45	13	244.93
TM00103	JW215_11TBR0869	3: Cisplatin	Cisplatin	0	45	17	269.14
TM00103	JW215_11TBR0869	3: Cisplatin	Cisplatin	0	45	20	255.05
TM00103	JW215_11TBR0869	3: Cisplatin	Cisplatin	0	45	24	264.12
TM00103	JW215_11TBR0869	3: Cisplatin	Cisplatin	0	45	27	259.15
TM00386	JW215_12TBR0555	Group 3 IV Cisplatin	Cisplatin	0	555_14	0	101.89
TM00386	JW215_12TBR0555	Group 3 IV Cisplatin	Cisplatin	0	555_14	4	113.46
TM00386	JW215_12TBR0555	Group 3 IV Cisplatin	Cisplatin	0	555_14	7	123.01
TM00386	JW215_12TBR0555	Group 3 IV Cisplatin	Cisplatin	0	555_14	11	125.19
TM00386	JW215_12TBR0555	Group 3 IV Cisplatin	Cisplatin	0	555_14	14	109.86
TM00386	JW215_12TBR0555	Group 3 IV Cisplatin	Cisplatin	0	555_14	18	99.38
TM00386	JW215_12TBR0555	Group 3 IV Cisplatin	Cisplatin	0	555_14	21	127.1
TM00386	JW215_12TBR0555	Group 3 IV Cisplatin	Cisplatin	0	555_14	25	145.69
TM00386	JW215_12TBR0555	Group 3 IV Cisplatin	Cisplatin	0	555_14	28	156.93
TM00386	JW215_12TBR0555	Group 3 IV Cisplatin	Cisplatin	0	555_16	0	118.68
TM00386	JW215_12TBR0555	Group 3 IV Cisplatin	Cisplatin	0	555_16	4	126.08
TM00386	JW215_12TBR0555	Group 3 IV Cisplatin	Cisplatin	0	555_16	7	171.51
TM00386	JW215_12TBR0555	Group 3 IV Cisplatin	Cisplatin	0	555_16	11	225.98
TM00386	JW215_12TBR0555	Group 3 IV Cisplatin	Cisplatin	0	555_16	14	249.22
TM00386	JW215_12TBR0555	Group 3 IV Cisplatin	Cisplatin	0	555_16	18	255.39
TM00386	JW215_12TBR0555	Group 3 IV Cisplatin	Cisplatin	0	555_16	21	261.75
TM00386	JW215_12TBR0555	Group 3 IV Cisplatin	Cisplatin	0	555_16	25	301.71
TM00386	JW215_12TBR0555	Group 3 IV Cisplatin	Cisplatin	0	555_16	28	350.26
TM00386	JW215_12TBR0555	Group 3 IV Cisplatin	Cisplatin	0	555_38	0	118.96
TM00386	JW215_12TBR0555	Group 3 IV Cisplatin	Cisplatin	0	555_38	4	127.14
TM00386	JW215_12TBR0555	Group 3 IV Cisplatin	Cisplatin	0	555_38	7	140.8
TM00386	JW215_12TBR0555	Group 3 IV Cisplatin	Cisplatin	0	555_38	11	175.36
TM00386	JW215_12TBR0555	Group 3 IV Cisplatin	Cisplatin	0	555_38	14	180.56
TM00386	JW215_12TBR0555	Group 3 IV Cisplatin	Cisplatin	0	555_38	18	197.31
TM00386	JW215_12TBR0555	Group 3 IV Cisplatin	Cisplatin	0	555_38	21	231.57
TM00386	JW215_12TBR0555	Group 3 IV Cisplatin	Cisplatin	0	555_38	25	277.42
TM00386	JW215_12TBR0555	Group 3 IV Cisplatin	Cisplatin	0	555_38	28	304.5
TM00386	JW215_12TBR0555	Group 3 IV Cisplatin	Cisplatin	0	555_42	0	130.89
TM00386	JW215_12TBR0555	Group 3 IV Cisplatin	Cisplatin	0	555_42	4	186.77
TM00386	JW215_12TBR0555	Group 3 IV Cisplatin	Cisplatin	0	555_42	7	245.83
TM00386	JW215_12TBR0555	Group 3 IV Cisplatin	Cisplatin	0	555_42	11	346.35
TM00386	JW215_12TBR0555	Group 3 IV Cisplatin	Cisplatin	0	555_42	14	425.25
TM00386	JW215_12TBR0555	Group 3 IV Cisplatin	Cisplatin	0	555_42	18	588.64
TM00386	JW215_12TBR0555	Group 3 IV Cisplatin	Cisplatin	0	555_42	21	680.67
TM00386	JW215_12TBR0555	Group 3 IV Cisplatin	Cisplatin	0	555_42	25	694.08
TM00386	JW215_12TBR0555	Group 3 IV Cisplatin	Cisplatin	0	555_42	28	770.23
TM00386	JW215_12TBR0555	Group 3 IV Cisplatin	Cisplatin	0	555_50	0	193.32
TM00386	JW215_12TBR0555	Group 3 IV Cisplatin	Cisplatin	0	555_50	4	162.89
TM00386	JW215_12TBR0555	Group 3 IV Cisplatin	Cisplatin	0	555_50	7	165.24
TM00386	JW215_12TBR0555	Group 3 IV Cisplatin	Cisplatin	0	555_50	11	193.73
TM00386	JW215_12TBR0555	Group 3 IV Cisplatin	Cisplatin	0	555_50	14	220.65
TM00386	JW215_12TBR0555	Group 3 IV Cisplatin	Cisplatin	0	555_50	18	256.02
TM00386	JW215_12TBR0555	Group 3 IV Cisplatin	Cisplatin	0	555_50	21	285.8
TM00386	JW215_12TBR0555	Group 3 IV Cisplatin	Cisplatin	0	555_50	25	307.39
TM00386	JW215_12TBR0555	Group 3 IV Cisplatin	Cisplatin	0	555_50	28	342.7
TM00386	JW215_12TBR0555	Group 3 IV Cisplatin	Cisplatin	0	555_53	0	103.49
TM00386	JW215_12TBR0555	Group 3 IV Cisplatin	Cisplatin	0	555_53	4	113.18
TM00386	JW215_12TBR0555	Group 3 IV Cisplatin	Cisplatin	0	555_53	7	142.05
TM00386	JW215_12TBR0555	Group 3 IV Cisplatin	Cisplatin	0	555_53	11	189.75
TM00386	JW215_12TBR0555	Group 3 IV Cisplatin	Cisplatin	0	555_53	14	197.77
TM00386	JW215_12TBR0555	Group 3 IV Cisplatin	Cisplatin	0	555_53	18	214.7
TM00386	JW215_12TBR0555	Group 3 IV Cisplatin	Cisplatin	0	555_53	21	232.03
TM00386	JW215_12TBR0555	Group 3 IV Cisplatin	Cisplatin	0	555_53	25	254.49
TM00386	JW215_12TBR0555	Group 3 IV Cisplatin	Cisplatin	0	555_53	28	287.96
TM00386	JW215_12TBR0555	Group 3 IV Cisplatin	Cisplatin	0	555_55	0	110.26
TM00386	JW215_12TBR0555	Group 3 IV Cisplatin	Cisplatin	0	555_55	4	116.07
TM00386	JW215_12TBR0555	Group 3 IV Cisplatin	Cisplatin	0	555_55	7	123.73
TM00386	JW215_12TBR0555	Group 3 IV Cisplatin	Cisplatin	0	555_55	11	145.76
TM00386	JW215_12TBR0555	Group 3 IV Cisplatin	Cisplatin	0	555_55	14	174.46
TM00386	JW215_12TBR0555	Group 3 IV Cisplatin	Cisplatin	0	555_55	18	157.54
TM00386	JW215_12TBR0555	Group 3 IV Cisplatin	Cisplatin	0	555_55	21	164.13
TM00386	JW215_12TBR0555	Group 3 IV Cisplatin	Cisplatin	0	555_55	25	179.9
TM00386	JW215_12TBR0555	Group 3 IV Cisplatin	Cisplatin	0	555_55	28	204.05
TM00386	JW215_12TBR0555	Group 3 IV Cisplatin	Cisplatin	0	555_8	0	121.26
TM00386	JW215_12TBR0555	Group 3 IV Cisplatin	Cisplatin	0	555_8	4	96.28
TM00386	JW215_12TBR0555	Group 3 IV Cisplatin	Cisplatin	0	555_8	7	97.31
TM00386	JW215_12TBR0555	Group 3 IV Cisplatin	Cisplatin	0	555_8	11	106.74
TM00386	JW215_12TBR0555	Group 3 IV Cisplatin	Cisplatin	0	555_8	14	163.43
TM00386	JW215_12TBR0555	Group 3 IV Cisplatin	Cisplatin	0	555_8	18	172.73
TM00386	JW215_12TBR0555	Group 3 IV Cisplatin	Cisplatin	0	555_8	21	201.3
TM00386	JW215_12TBR0555	Group 3 IV Cisplatin	Cisplatin	0	555_8	25	243.97
TM00386	JW215_12TBR0555	Group 3 IV Cisplatin	Cisplatin	0	555_8	28	213.8
J000103917	JW215_13TJ103917	IV Cisplatin	Cisplatin	0	3917-07	-1	100.95
J000103917	JW215_13TJ103917	IV Cisplatin	Cisplatin	0	3917-07	2	108.98
J000103917	JW215_13TJ103917	IV Cisplatin	Cisplatin	0	3917-07	6	161.6
J000103917	JW215_13TJ103917	IV Cisplatin	Cisplatin	0	3917-07	9	129.81
J000103917	JW215_13TJ103917	IV Cisplatin	Cisplatin	0	3917-07	13	147.58
J000103917	JW215_13TJ103917	IV Cisplatin	Cisplatin	0	3917-07	17	179.97
J000103917	JW215_13TJ103917	IV Cisplatin	Cisplatin	0	3917-07	20	178.75
J000103917	JW215_13TJ103917	IV Cisplatin	Cisplatin	0	3917-07	24	290.41
J000103917	JW215_13TJ103917	IV Cisplatin	Cisplatin	0	3917-07	27	273.88
J000103917	JW215_13TJ103917	IV Cisplatin	Cisplatin	0	3917-12	-1	189.46
J000103917	JW215_13TJ103917	IV Cisplatin	Cisplatin	0	3917-12	2	405.96
J000103917	JW215_13TJ103917	IV Cisplatin	Cisplatin	0	3917-12	6	374.8
J000103917	JW215_13TJ103917	IV Cisplatin	Cisplatin	0	3917-12	10	394.08
J000103917	JW215_13TJ103917	IV Cisplatin	Cisplatin	0	3917-12	13	333.74
J000103917	JW215_13TJ103917	IV Cisplatin	Cisplatin	0	3917-12	17	440.09
J000103917	JW215_13TJ103917	IV Cisplatin	Cisplatin	0	3917-12	20	424.42
J000103917	JW215_13TJ103917	IV Cisplatin	Cisplatin	0	3917-12	24	550.91
J000103917	JW215_13TJ103917	IV Cisplatin	Cisplatin	0	3917-12	27	518.74
J000103917	JW215_13TJ103917	IV Cisplatin	Cisplatin	0	3917-15	-1	156.98
J000103917	JW215_13TJ103917	IV Cisplatin	Cisplatin	0	3917-15	2	231.45
J000103917	JW215_13TJ103917	IV Cisplatin	Cisplatin	0	3917-15	6	232.15
J000103917	JW215_13TJ103917	IV Cisplatin	Cisplatin	0	3917-15	9	239.4
J000103917	JW215_13TJ103917	IV Cisplatin	Cisplatin	0	3917-15	13	192.05
J000103917	JW215_13TJ103917	IV Cisplatin	Cisplatin	0	3917-15	17	236.16
J000103917	JW215_13TJ103917	IV Cisplatin	Cisplatin	0	3917-15	20	302.75
J000103917	JW215_13TJ103917	IV Cisplatin	Cisplatin	0	3917-15	24	445.8
J000103917	JW215_13TJ103917	IV Cisplatin	Cisplatin	0	3917-15	27	474.58
J000103917	JW215_13TJ103917	IV Cisplatin	Cisplatin	0	3917-16	-1	100.61
J000103917	JW215_13TJ103917	IV Cisplatin	Cisplatin	0	3917-16	3	131.18
J000103917	JW215_13TJ103917	IV Cisplatin	Cisplatin	0	3917-16	6	168.54
J000103917	JW215_13TJ103917	IV Cisplatin	Cisplatin	0	3917-16	10	120.56
J000103917	JW215_13TJ103917	IV Cisplatin	Cisplatin	0	3917-16	13	155.5
J000103917	JW215_13TJ103917	IV Cisplatin	Cisplatin	0	3917-16	17	111.79
J000103917	JW215_13TJ103917	IV Cisplatin	Cisplatin	0	3917-16	20	193.38
J000103917	JW215_13TJ103917	IV Cisplatin	Cisplatin	0	3917-16	24	233.18
J000103917	JW215_13TJ103917	IV Cisplatin	Cisplatin	0	3917-16	27	258.66
J000103917	JW215_13TJ103917	IV Cisplatin	Cisplatin	0	3917-31	-1	244.4
J000103917	JW215_13TJ103917	IV Cisplatin	Cisplatin	0	3917-31	3	274.96
J000103917	JW215_13TJ103917	IV Cisplatin	Cisplatin	0	3917-31	6	296.88
J000103917	JW215_13TJ103917	IV Cisplatin	Cisplatin	0	3917-31	10	279.45
J000103917	JW215_13TJ103917	IV Cisplatin	Cisplatin	0	3917-31	13	179
J000103917	JW215_13TJ103917	IV Cisplatin	Cisplatin	0	3917-31	17	244.3
J000103917	JW215_13TJ103917	IV Cisplatin	Cisplatin	0	3917-31	20	250.66
J000103917	JW215_13TJ103917	IV Cisplatin	Cisplatin	0	3917-31	24	286.57
J000103917	JW215_13TJ103917	IV Cisplatin	Cisplatin	0	3917-31	27	303.68
J000103917	JW215_13TJ103917	IV Cisplatin	Cisplatin	0	3917-33	-1	91.58
J000103917	JW215_13TJ103917	IV Cisplatin	Cisplatin	0	3917-33	3	109.52
J000103917	JW215_13TJ103917	IV Cisplatin	Cisplatin	0	3917-33	6	171.32
J000103917	JW215_13TJ103917	IV Cisplatin	Cisplatin	0	3917-33	10	119.71
J000103917	JW215_13TJ103917	IV Cisplatin	Cisplatin	0	3917-33	13	118.89
J000103917	JW215_13TJ103917	IV Cisplatin	Cisplatin	0	3917-33	17	145.04
J000103917	JW215_13TJ103917	IV Cisplatin	Cisplatin	0	3917-33	20	251
J000103917	JW215_13TJ103917	IV Cisplatin	Cisplatin	0	3917-33	24	280.97
J000103917	JW215_13TJ103917	IV Cisplatin	Cisplatin	0	3917-33	27	289.21
J000103917	JW215_13TJ103917	IV Cisplatin	Cisplatin	0	3917-38	-1	119.02
J000103917	JW215_13TJ103917	IV Cisplatin	Cisplatin	0	3917-38	3	93.15
J000103917	JW215_13TJ103917	IV Cisplatin	Cisplatin	0	3917-38	6	214.58
J000103917	JW215_13TJ103917	IV Cisplatin	Cisplatin	0	3917-38	10	126.69
J000103917	JW215_13TJ103917	IV Cisplatin	Cisplatin	0	3917-38	13	125.6
J000103917	JW215_13TJ103917	IV Cisplatin	Cisplatin	0	3917-38	17	123.11
J000103917	JW215_13TJ103917	IV Cisplatin	Cisplatin	0	3917-38	20	161.29
J000103917	JW215_13TJ103917	IV Cisplatin	Cisplatin	0	3917-38	24	146.59
J000103917	JW215_13TJ103917	IV Cisplatin	Cisplatin	0	3917-38	27	232.34
J000103917	JW215_13TJ103917	IV Cisplatin	Cisplatin	0	3917-53	-1	157.75
J000103917	JW215_13TJ103917	IV Cisplatin	Cisplatin	0	3917-53	3	340.6
J000103917	JW215_13TJ103917	IV Cisplatin	Cisplatin	0	3917-53	6	388.79
J000103917	JW215_13TJ103917	IV Cisplatin	Cisplatin	0	3917-53	10	309.68
J000103917	JW215_13TJ103917	IV Cisplatin	Cisplatin	0	3917-53	13	334.01
J000103917	JW215_13TJ103917	IV Cisplatin	Cisplatin	0	3917-53	17	391.1
J000103917	JW215_13TJ103917	IV Cisplatin	Cisplatin	0	3917-53	20	452.84
J000103917	JW215_13TJ103917	IV Cisplatin	Cisplatin	0	3917-53	24	413.26
J000103917	JW215_13TJ103917	IV Cisplatin	Cisplatin	0	3917-53	27	611.02
J000102184	JW215_14TJ102184	Group 3 Cisplatin IV	Cisplatin	0	2184-14	-1	71.74
J000102184	JW215_14TJ102184	Group 3 Cisplatin IV	Cisplatin	0	2184-14	2	74.34
J000102184	JW215_14TJ102184	Group 3 Cisplatin IV	Cisplatin	0	2184-14	6	78.31
J000102184	JW215_14TJ102184	Group 3 Cisplatin IV	Cisplatin	0	2184-14	9	75.65
J000102184	JW215_14TJ102184	Group 3 Cisplatin IV	Cisplatin	0	2184-14	13	81.82
J000102184	JW215_14TJ102184	Group 3 Cisplatin IV	Cisplatin	0	2184-14	16	83.1
J000102184	JW215_14TJ102184	Group 3 Cisplatin IV	Cisplatin	0	2184-14	20	107.24
J000102184	JW215_14TJ102184	Group 3 Cisplatin IV	Cisplatin	0	2184-14	23	116.92
J000102184	JW215_14TJ102184	Group 3 Cisplatin IV	Cisplatin	0	2184-14	27	130.47
J000102184	JW215_14TJ102184	Group 3 Cisplatin IV	Cisplatin	0	2184-24	-1	118.94
J000102184	JW215_14TJ102184	Group 3 Cisplatin IV	Cisplatin	0	2184-24	2	167.15
J000102184	JW215_14TJ102184	Group 3 Cisplatin IV	Cisplatin	0	2184-24	6	200.21
J000102184	JW215_14TJ102184	Group 3 Cisplatin IV	Cisplatin	0	2184-24	9	202.79
J000102184	JW215_14TJ102184	Group 3 Cisplatin IV	Cisplatin	0	2184-24	13	194.53
J000102184	JW215_14TJ102184	Group 3 Cisplatin IV	Cisplatin	0	2184-24	16	195.94
J000102184	JW215_14TJ102184	Group 3 Cisplatin IV	Cisplatin	0	2184-24	20	201.85
J000102184	JW215_14TJ102184	Group 3 Cisplatin IV	Cisplatin	0	2184-24	23	257.61
J000102184	JW215_14TJ102184	Group 3 Cisplatin IV	Cisplatin	0	2184-24	27	288.64
J000102184	JW215_14TJ102184	Group 3 Cisplatin IV	Cisplatin	0	2184-25	-1	115.4
J000102184	JW215_14TJ102184	Group 3 Cisplatin IV	Cisplatin	0	2184-25	2	125.1
J000102184	JW215_14TJ102184	Group 3 Cisplatin IV	Cisplatin	0	2184-25	6	200.4
J000102184	JW215_14TJ102184	Group 3 Cisplatin IV	Cisplatin	0	2184-25	9	154.19
J000102184	JW215_14TJ102184	Group 3 Cisplatin IV	Cisplatin	0	2184-25	13	168.07
J000102184	JW215_14TJ102184	Group 3 Cisplatin IV	Cisplatin	0	2184-25	16	180.2
J000102184	JW215_14TJ102184	Group 3 Cisplatin IV	Cisplatin	0	2184-25	20	173.85
J000102184	JW215_14TJ102184	Group 3 Cisplatin IV	Cisplatin	0	2184-25	23	199.08
J000102184	JW215_14TJ102184	Group 3 Cisplatin IV	Cisplatin	0	2184-25	27	294.45
J000102184	JW215_14TJ102184	Group 3 Cisplatin IV	Cisplatin	0	2184-27	-1	127.74
J000102184	JW215_14TJ102184	Group 3 Cisplatin IV	Cisplatin	0	2184-27	2	138.72
J000102184	JW215_14TJ102184	Group 3 Cisplatin IV	Cisplatin	0	2184-27	6	147.39
J000102184	JW215_14TJ102184	Group 3 Cisplatin IV	Cisplatin	0	2184-27	9	154.96
J000102184	JW215_14TJ102184	Group 3 Cisplatin IV	Cisplatin	0	2184-27	13	186.9
J000102184	JW215_14TJ102184	Group 3 Cisplatin IV	Cisplatin	0	2184-27	16	187.39
J000102184	JW215_14TJ102184	Group 3 Cisplatin IV	Cisplatin	0	2184-27	20	183.2
J000102184	JW215_14TJ102184	Group 3 Cisplatin IV	Cisplatin	0	2184-27	23	183.48
J000102184	JW215_14TJ102184	Group 3 Cisplatin IV	Cisplatin	0	2184-27	27	234.93
J000102184	JW215_14TJ102184	Group 3 Cisplatin IV	Cisplatin	0	2184-38	-1	83.93
J000102184	JW215_14TJ102184	Group 3 Cisplatin IV	Cisplatin	0	2184-38	2	110.15
J000102184	JW215_14TJ102184	Group 3 Cisplatin IV	Cisplatin	0	2184-38	6	107.71
J000102184	JW215_14TJ102184	Group 3 Cisplatin IV	Cisplatin	0	2184-38	9	100.78
J000102184	JW215_14TJ102184	Group 3 Cisplatin IV	Cisplatin	0	2184-38	13	108.45
J000102184	JW215_14TJ102184	Group 3 Cisplatin IV	Cisplatin	0	2184-38	16	120.84
J000102184	JW215_14TJ102184	Group 3 Cisplatin IV	Cisplatin	0	2184-38	20	120.02
J000102184	JW215_14TJ102184	Group 3 Cisplatin IV	Cisplatin	0	2184-38	23	135.5
J000102184	JW215_14TJ102184	Group 3 Cisplatin IV	Cisplatin	0	2184-38	27	179.51
J000102184	JW215_14TJ102184	Group 3 Cisplatin IV	Cisplatin	0	2184-44	-1	112.07
J000102184	JW215_14TJ102184	Group 3 Cisplatin IV	Cisplatin	0	2184-44	2	115.9
J000102184	JW215_14TJ102184	Group 3 Cisplatin IV	Cisplatin	0	2184-44	6	120.48
J000102184	JW215_14TJ102184	Group 3 Cisplatin IV	Cisplatin	0	2184-44	9	119.02
J000102184	JW215_14TJ102184	Group 3 Cisplatin IV	Cisplatin	0	2184-44	13	124.03
J000102184	JW215_14TJ102184	Group 3 Cisplatin IV	Cisplatin	0	2184-44	16	147.31
J000102184	JW215_14TJ102184	Group 3 Cisplatin IV	Cisplatin	0	2184-44	20	143.11
J000102184	JW215_14TJ102184	Group 3 Cisplatin IV	Cisplatin	0	2184-44	23	152.05
J000102184	JW215_14TJ102184	Group 3 Cisplatin IV	Cisplatin	0	2184-44	27	259.84
J000102184	JW215_14TJ102184	Group 3 Cisplatin IV	Cisplatin	0	2184-53	-1	138.83
J000102184	JW215_14TJ102184	Group 3 Cisplatin IV	Cisplatin	0	2184-53	2	142.37
J000102184	JW215_14TJ102184	Group 3 Cisplatin IV	Cisplatin	0	2184-53	6	160.92
J000102184	JW215_14TJ102184	Group 3 Cisplatin IV	Cisplatin	0	2184-53	9	187.98
J000102184	JW215_14TJ102184	Group 3 Cisplatin IV	Cisplatin	0	2184-53	13	250.57
J000102184	JW215_14TJ102184	Group 3 Cisplatin IV	Cisplatin	0	2184-53	16	275.95
J000102184	JW215_14TJ102184	Group 3 Cisplatin IV	Cisplatin	0	2184-53	20	334.24
J000102184	JW215_14TJ102184	Group 3 Cisplatin IV	Cisplatin	0	2184-53	23	357.04
J000102184	JW215_14TJ102184	Group 3 Cisplatin IV	Cisplatin	0	2184-53	27	571.36
J000102184	JW215_14TJ102184	Group 3 Cisplatin IV	Cisplatin	0	2184-55	-1	104.31
J000102184	JW215_14TJ102184	Group 3 Cisplatin IV	Cisplatin	0	2184-55	2	131.07
J000102184	JW215_14TJ102184	Group 3 Cisplatin IV	Cisplatin	0	2184-55	6	183.52
J000102184	JW215_14TJ102184	Group 3 Cisplatin IV	Cisplatin	0	2184-55	9	186.05
J000102184	JW215_14TJ102184	Group 3 Cisplatin IV	Cisplatin	0	2184-55	13	214.51
J000102184	JW215_14TJ102184	Group 3 Cisplatin IV	Cisplatin	0	2184-55	16	235.22
J000102184	JW215_14TJ102184	Group 3 Cisplatin IV	Cisplatin	0	2184-55	20	277.24
J000102184	JW215_14TJ102184	Group 3 Cisplatin IV	Cisplatin	0	2184-55	23	313.44
J000102184	JW215_14TJ102184	Group 3 Cisplatin IV	Cisplatin	0	2184-55	27	415.49
TM00107	JW215_15TBR1936	Cisplatin	Cisplatin	0	1936-06	-1	143.84
TM00107	JW215_15TBR1936	Cisplatin	Cisplatin	0	1936-06	3	317.58
TM00107	JW215_15TBR1936	Cisplatin	Cisplatin	0	1936-06	6	289.62
TM00107	JW215_15TBR1936	Cisplatin	Cisplatin	0	1936-06	10	384.52
TM00107	JW215_15TBR1936	Cisplatin	Cisplatin	0	1936-06	13	443.74
TM00107	JW215_15TBR1936	Cisplatin	Cisplatin	0	1936-06	17	415.71
TM00107	JW215_15TBR1936	Cisplatin	Cisplatin	0	1936-06	20	428.72
TM00107	JW215_15TBR1936	Cisplatin	Cisplatin	0	1936-11	-1	97.42
TM00107	JW215_15TBR1936	Cisplatin	Cisplatin	0	1936-11	3	135.77
TM00107	JW215_15TBR1936	Cisplatin	Cisplatin	0	1936-11	6	175.14
TM00107	JW215_15TBR1936	Cisplatin	Cisplatin	0	1936-11	10	241.98
TM00107	JW215_15TBR1936	Cisplatin	Cisplatin	0	1936-11	13	201.82
TM00107	JW215_15TBR1936	Cisplatin	Cisplatin	0	1936-11	17	280.66
TM00107	JW215_15TBR1936	Cisplatin	Cisplatin	0	1936-11	20	284.68
TM00107	JW215_15TBR1936	Cisplatin	Cisplatin	0	1936-13	-1	205.25
TM00107	JW215_15TBR1936	Cisplatin	Cisplatin	0	1936-13	3	390.23
TM00107	JW215_15TBR1936	Cisplatin	Cisplatin	0	1936-13	6	350.04
TM00107	JW215_15TBR1936	Cisplatin	Cisplatin	0	1936-13	10	445.42
TM00107	JW215_15TBR1936	Cisplatin	Cisplatin	0	1936-13	13	509.28
TM00107	JW215_15TBR1936	Cisplatin	Cisplatin	0	1936-13	17	533.84
TM00107	JW215_15TBR1936	Cisplatin	Cisplatin	0	1936-13	20	1055.92
TM00107	JW215_15TBR1936	Cisplatin	Cisplatin	0	1936-23	-1	197.46
TM00107	JW215_15TBR1936	Cisplatin	Cisplatin	0	1936-23	3	523.92
TM00107	JW215_15TBR1936	Cisplatin	Cisplatin	0	1936-23	6	476.81
TM00107	JW215_15TBR1936	Cisplatin	Cisplatin	0	1936-23	10	1247.37
TM00107	JW215_15TBR1936	Cisplatin	Cisplatin	0	1936-23	13	1144.83
TM00107	JW215_15TBR1936	Cisplatin	Cisplatin	0	1936-23	17	1541.65
TM00107	JW215_15TBR1936	Cisplatin	Cisplatin	0	1936-23	20	2667.61
TM00107	JW215_15TBR1936	Cisplatin	Cisplatin	0	1936-26	-1	149.37
TM00107	JW215_15TBR1936	Cisplatin	Cisplatin	0	1936-26	3	297.3
TM00107	JW215_15TBR1936	Cisplatin	Cisplatin	0	1936-26	6	262.5
TM00107	JW215_15TBR1936	Cisplatin	Cisplatin	0	1936-26	10	456.37
TM00107	JW215_15TBR1936	Cisplatin	Cisplatin	0	1936-26	13	418.79
TM00107	JW215_15TBR1936	Cisplatin	Cisplatin	0	1936-26	17	624.44
TM00107	JW215_15TBR1936	Cisplatin	Cisplatin	0	1936-26	20	654.62
TM00107	JW215_15TBR1936	Cisplatin	Cisplatin	0	1936-44	-1	125.28
TM00107	JW215_15TBR1936	Cisplatin	Cisplatin	0	1936-44	3	277.12
TM00107	JW215_15TBR1936	Cisplatin	Cisplatin	0	1936-44	6	264.4
TM00107	JW215_15TBR1936	Cisplatin	Cisplatin	0	1936-44	10	350.27
TM00107	JW215_15TBR1936	Cisplatin	Cisplatin	0	1936-44	13	566.49
TM00107	JW215_15TBR1936	Cisplatin	Cisplatin	0	1936-44	17	632.1
TM00107	JW215_15TBR1936	Cisplatin	Cisplatin	0	1936-44	20	947.66
TM00107	JW215_15TBR1936	Cisplatin	Cisplatin	0	1936-45	-1	148.32
TM00107	JW215_15TBR1936	Cisplatin	Cisplatin	0	1936-45	3	398.09
TM00107	JW215_15TBR1936	Cisplatin	Cisplatin	0	1936-45	6	607.92
TM00107	JW215_15TBR1936	Cisplatin	Cisplatin	0	1936-45	10	933.66
TM00107	JW215_15TBR1936	Cisplatin	Cisplatin	0	1936-45	13	1039.55
TM00107	JW215_15TBR1936	Cisplatin	Cisplatin	0	1936-45	17	1433.04
TM00107	JW215_15TBR1936	Cisplatin	Cisplatin	0	1936-45	20	2135.92
TM00107	JW215_15TBR1936	Cisplatin	Cisplatin	0	1936-49	-1	161.52
TM00107	JW215_15TBR1936	Cisplatin	Cisplatin	0	1936-49	3	335.33
TM00107	JW215_15TBR1936	Cisplatin	Cisplatin	0	1936-49	6	364.14
TM00107	JW215_15TBR1936	Cisplatin	Cisplatin	0	1936-49	10	724.23
TM00107	JW215_15TBR1936	Cisplatin	Cisplatin	0	1936-49	13	908.82
TM00107	JW215_15TBR1936	Cisplatin	Cisplatin	0	1936-49	17	1408.31
TM00107	JW215_15TBR1936	Cisplatin	Cisplatin	0	1936-49	20	1428.6
TM00999	JW215T_BR1240	Cisplatin	Cisplatin	0	240-013	-1	87.23
TM00999	JW215T_BR1240	Cisplatin	Cisplatin	0	240-013	2	97.7
TM00999	JW215T_BR1240	Cisplatin	Cisplatin	0	240-013	5	174.55
TM00999	JW215T_BR1240	Cisplatin	Cisplatin	0	240-013	9	178.05
TM00999	JW215T_BR1240	Cisplatin	Cisplatin	0	240-013	12	272.51
TM00999	JW215T_BR1240	Cisplatin	Cisplatin	0	240-013	16	220.28
TM00999	JW215T_BR1240	Cisplatin	Cisplatin	0	240-013	19	241.23
TM00999	JW215T_BR1240	Cisplatin	Cisplatin	0	240-013	23	165.17
TM00999	JW215T_BR1240	Cisplatin	Cisplatin	0	240-013	26	197.81
TM00999	JW215T_BR1240	Cisplatin	Cisplatin	0	240-014	-1	112.78
TM00999	JW215T_BR1240	Cisplatin	Cisplatin	0	240-014	2	184.97
TM00999	JW215T_BR1240	Cisplatin	Cisplatin	0	240-014	5	250.62
TM00999	JW215T_BR1240	Cisplatin	Cisplatin	0	240-014	9	403.62
TM00999	JW215T_BR1240	Cisplatin	Cisplatin	0	240-014	12	365.7
TM00999	JW215T_BR1240	Cisplatin	Cisplatin	0	240-014	16	311.12
TM00999	JW215T_BR1240	Cisplatin	Cisplatin	0	240-014	19	216.59
TM00999	JW215T_BR1240	Cisplatin	Cisplatin	0	240-014	23	157.05
TM00999	JW215T_BR1240	Cisplatin	Cisplatin	0	240-014	26	138.37
TM00999	JW215T_BR1240	Cisplatin	Cisplatin	0	240-025	-1	72.77
TM00999	JW215T_BR1240	Cisplatin	Cisplatin	0	240-025	2	98.06
TM00999	JW215T_BR1240	Cisplatin	Cisplatin	0	240-025	5	104.78
TM00999	JW215T_BR1240	Cisplatin	Cisplatin	0	240-025	9	174.7
TM00999	JW215T_BR1240	Cisplatin	Cisplatin	0	240-025	12	120.21
TM00999	JW215T_BR1240	Cisplatin	Cisplatin	0	240-025	16	127.08
TM00999	JW215T_BR1240	Cisplatin	Cisplatin	0	240-025	19	74.01
TM00999	JW215T_BR1240	Cisplatin	Cisplatin	0	240-025	23	64.99
TM00999	JW215T_BR1240	Cisplatin	Cisplatin	0	240-025	26	72.65
TM00999	JW215T_BR1240	Cisplatin	Cisplatin	0	240-032	-1	162.66
TM00999	JW215T_BR1240	Cisplatin	Cisplatin	0	240-032	2	293.85
TM00999	JW215T_BR1240	Cisplatin	Cisplatin	0	240-032	5	276.68
TM00999	JW215T_BR1240	Cisplatin	Cisplatin	0	240-032	9	295.63
TM00999	JW215T_BR1240	Cisplatin	Cisplatin	0	240-032	12	315.98
TM00999	JW215T_BR1240	Cisplatin	Cisplatin	0	240-032	16	240.72
TM00999	JW215T_BR1240	Cisplatin	Cisplatin	0	240-032	19	241.3
TM00999	JW215T_BR1240	Cisplatin	Cisplatin	0	240-032	23	221.71
TM00999	JW215T_BR1240	Cisplatin	Cisplatin	0	240-032	26	151.14
TM00999	JW215T_BR1240	Cisplatin	Cisplatin	0	240-049	-1	80.83
TM00999	JW215T_BR1240	Cisplatin	Cisplatin	0	240-049	2	123.77
TM00999	JW215T_BR1240	Cisplatin	Cisplatin	0	240-049	5	191.35
TM00999	JW215T_BR1240	Cisplatin	Cisplatin	0	240-049	9	153.84
TM00999	JW215T_BR1240	Cisplatin	Cisplatin	0	240-049	12	235.15
TM00999	JW215T_BR1240	Cisplatin	Cisplatin	0	240-049	16	263.95
TM00999	JW215T_BR1240	Cisplatin	Cisplatin	0	240-049	19	189.11
TM00999	JW215T_BR1240	Cisplatin	Cisplatin	0	240-049	23	176.77
TM00999	JW215T_BR1240	Cisplatin	Cisplatin	0	240-049	26	160.23
TM00999	JW215T_BR1240	Cisplatin	Cisplatin	0	240-063	-1	64.36
TM00999	JW215T_BR1240	Cisplatin	Cisplatin	0	240-063	2	113.64
TM00999	JW215T_BR1240	Cisplatin	Cisplatin	0	240-063	5	135.32
TM00999	JW215T_BR1240	Cisplatin	Cisplatin	0	240-063	9	110.9
TM00999	JW215T_BR1240	Cisplatin	Cisplatin	0	240-063	12	142.56
TM00999	JW215T_BR1240	Cisplatin	Cisplatin	0	240-063	16	121.21
TM00999	JW215T_BR1240	Cisplatin	Cisplatin	0	240-063	19	120.89
TM00999	JW215T_BR1240	Cisplatin	Cisplatin	0	240-063	23	61.44
TM00999	JW215T_BR1240	Cisplatin	Cisplatin	0	240-063	26	70.73
TM00999	JW215T_BR1240	Cisplatin	Cisplatin	0	240-100	-1	111.74
TM00999	JW215T_BR1240	Cisplatin	Cisplatin	0	240-100	2	109.88
TM00999	JW215T_BR1240	Cisplatin	Cisplatin	0	240-100	5	112.53
TM00999	JW215T_BR1240	Cisplatin	Cisplatin	0	240-100	9	105.3
TM00999	JW215T_BR1240	Cisplatin	Cisplatin	0	240-100	12	114.79
TM00999	JW215T_BR1240	Cisplatin	Cisplatin	0	240-100	16	130.95
TM00999	JW215T_BR1240	Cisplatin	Cisplatin	0	240-100	19	108.82
TM00999	JW215T_BR1240	Cisplatin	Cisplatin	0	240-100	23	105.5
TM00999	JW215T_BR1240	Cisplatin	Cisplatin	0	240-100	26	89.64
TM00999	JW215T_BR1240	Cisplatin	Cisplatin	0	240-101	-1	126.06
TM00999	JW215T_BR1240	Cisplatin	Cisplatin	0	240-101	2	135.29
TM00999	JW215T_BR1240	Cisplatin	Cisplatin	0	240-101	5	147.09
TM00999	JW215T_BR1240	Cisplatin	Cisplatin	0	240-101	9	106.83
TM00999	JW215T_BR1240	Cisplatin	Cisplatin	0	240-101	12	167.57
TM00999	JW215T_BR1240	Cisplatin	Cisplatin	0	240-101	16	123.45
TM00999	JW215T_BR1240	Cisplatin	Cisplatin	0	240-101	19	133.45
TM00999	JW215T_BR1240	Cisplatin	Cisplatin	0	240-101	23	114.99
TM00999	JW215T_BR1240	Cisplatin	Cisplatin	0	240-101	26	109.44
J000080739	JW215T_J0080739	Group 3 IV Cisplatin	Cisplatin	0	739-07	0	73
J000080739	JW215T_J0080739	Group 3 IV Cisplatin	Cisplatin	0	739-07	3	101.34
J000080739	JW215T_J0080739	Group 3 IV Cisplatin	Cisplatin	0	739-07	7	120.51
J000080739	JW215T_J0080739	Group 3 IV Cisplatin	Cisplatin	0	739-07	10	163.84
J000080739	JW215T_J0080739	Group 3 IV Cisplatin	Cisplatin	0	739-07	14	258.77
J000080739	JW215T_J0080739	Group 3 IV Cisplatin	Cisplatin	0	739-07	16	336.47
J000080739	JW215T_J0080739	Group 3 IV Cisplatin	Cisplatin	0	739-07	18	338.56
J000080739	JW215T_J0080739	Group 3 IV Cisplatin	Cisplatin	0	739-16	0	104.02
J000080739	JW215T_J0080739	Group 3 IV Cisplatin	Cisplatin	0	739-16	3	166.89
J000080739	JW215T_J0080739	Group 3 IV Cisplatin	Cisplatin	0	739-16	7	270.38
J000080739	JW215T_J0080739	Group 3 IV Cisplatin	Cisplatin	0	739-16	10	309.37
J000080739	JW215T_J0080739	Group 3 IV Cisplatin	Cisplatin	0	739-16	14	525.29
J000080739	JW215T_J0080739	Group 3 IV Cisplatin	Cisplatin	0	739-16	16	790.24
J000080739	JW215T_J0080739	Group 3 IV Cisplatin	Cisplatin	0	739-16	18	912.53
J000080739	JW215T_J0080739	Group 3 IV Cisplatin	Cisplatin	0	739-18	0	264.13
J000080739	JW215T_J0080739	Group 3 IV Cisplatin	Cisplatin	0	739-18	3	544.56
J000080739	JW215T_J0080739	Group 3 IV Cisplatin	Cisplatin	0	739-18	7	821.48
J000080739	JW215T_J0080739	Group 3 IV Cisplatin	Cisplatin	0	739-18	10	1048.44
J000080739	JW215T_J0080739	Group 3 IV Cisplatin	Cisplatin	0	739-18	14	1370.82
J000080739	JW215T_J0080739	Group 3 IV Cisplatin	Cisplatin	0	739-18	16	1465.76
J000080739	JW215T_J0080739	Group 3 IV Cisplatin	Cisplatin	0	739-18	18	1864.02
J000080739	JW215T_J0080739	Group 3 IV Cisplatin	Cisplatin	0	739-22	0	156.72
J000080739	JW215T_J0080739	Group 3 IV Cisplatin	Cisplatin	0	739-22	3	202.79
J000080739	JW215T_J0080739	Group 3 IV Cisplatin	Cisplatin	0	739-22	7	353.28
J000080739	JW215T_J0080739	Group 3 IV Cisplatin	Cisplatin	0	739-22	10	446.85
J000080739	JW215T_J0080739	Group 3 IV Cisplatin	Cisplatin	0	739-22	14	805.14
J000080739	JW215T_J0080739	Group 3 IV Cisplatin	Cisplatin	0	739-22	16	914.64
J000080739	JW215T_J0080739	Group 3 IV Cisplatin	Cisplatin	0	739-22	18	1053.65
J000080739	JW215T_J0080739	Group 3 IV Cisplatin	Cisplatin	0	739-24	0	126.29
J000080739	JW215T_J0080739	Group 3 IV Cisplatin	Cisplatin	0	739-24	3	181.31
J000080739	JW215T_J0080739	Group 3 IV Cisplatin	Cisplatin	0	739-24	7	245.43
J000080739	JW215T_J0080739	Group 3 IV Cisplatin	Cisplatin	0	739-24	10	250.29
J000080739	JW215T_J0080739	Group 3 IV Cisplatin	Cisplatin	0	739-24	14	400.5
J000080739	JW215T_J0080739	Group 3 IV Cisplatin	Cisplatin	0	739-24	16	433.64
J000080739	JW215T_J0080739	Group 3 IV Cisplatin	Cisplatin	0	739-24	18	616.48
J000080739	JW215T_J0080739	Group 3 IV Cisplatin	Cisplatin	0	739-25	0	84.59
J000080739	JW215T_J0080739	Group 3 IV Cisplatin	Cisplatin	0	739-25	3	146.19
J000080739	JW215T_J0080739	Group 3 IV Cisplatin	Cisplatin	0	739-25	7	251.56
J000080739	JW215T_J0080739	Group 3 IV Cisplatin	Cisplatin	0	739-25	10	291.44
J000080739	JW215T_J0080739	Group 3 IV Cisplatin	Cisplatin	0	739-25	14	520.33
J000080739	JW215T_J0080739	Group 3 IV Cisplatin	Cisplatin	0	739-25	16	582.73
J000080739	JW215T_J0080739	Group 3 IV Cisplatin	Cisplatin	0	739-25	18	767.13
J000080739	JW215T_J0080739	Group 3 IV Cisplatin	Cisplatin	0	739-31	0	216.53
J000080739	JW215T_J0080739	Group 3 IV Cisplatin	Cisplatin	0	739-31	3	310.25
J000080739	JW215T_J0080739	Group 3 IV Cisplatin	Cisplatin	0	739-31	7	546.25
J000080739	JW215T_J0080739	Group 3 IV Cisplatin	Cisplatin	0	739-31	10	619.9
J000080739	JW215T_J0080739	Group 3 IV Cisplatin	Cisplatin	0	739-31	14	766.06
J000080739	JW215T_J0080739	Group 3 IV Cisplatin	Cisplatin	0	739-31	16	816.24
J000080739	JW215T_J0080739	Group 3 IV Cisplatin	Cisplatin	0	739-31	18	1154
J000080739	JW215T_J0080739	Group 3 IV Cisplatin	Cisplatin	0	739-44	0	92.73
J000080739	JW215T_J0080739	Group 3 IV Cisplatin	Cisplatin	0	739-44	3	142.33
J000080739	JW215T_J0080739	Group 3 IV Cisplatin	Cisplatin	0	739-44	7	244.12
J000080739	JW215T_J0080739	Group 3 IV Cisplatin	Cisplatin	0	739-44	10	382.74
J000080739	JW215T_J0080739	Group 3 IV Cisplatin	Cisplatin	0	739-44	14	566.76
J000080739	JW215T_J0080739	Group 3 IV Cisplatin	Cisplatin	0	739-44	16	691.06
J000080739	JW215T_J0080739	Group 3 IV Cisplatin	Cisplatin	0	739-44	18	976.4
J000080739	JW215T_J0080739	Group 3 IV Cisplatin	Cisplatin	0	739-46	0	116.79
J000080739	JW215T_J0080739	Group 3 IV Cisplatin	Cisplatin	0	739-46	3	179.87
J000080739	JW215T_J0080739	Group 3 IV Cisplatin	Cisplatin	0	739-46	7	335.89
J000080739	JW215T_J0080739	Group 3 IV Cisplatin	Cisplatin	0	739-46	10	365.87
J000080739	JW215T_J0080739	Group 3 IV Cisplatin	Cisplatin	0	739-46	14	539.07
J000080739	JW215T_J0080739	Group 3 IV Cisplatin	Cisplatin	0	739-46	16	640.06
J000080739	JW215T_J0080739	Group 3 IV Cisplatin	Cisplatin	0	739-46	18	739.59
J000080739	JW215T_J0080739	Group 3 IV Cisplatin	Cisplatin	0	739-48	0	178.43
J000080739	JW215T_J0080739	Group 3 IV Cisplatin	Cisplatin	0	739-48	3	248.52
J000080739	JW215T_J0080739	Group 3 IV Cisplatin	Cisplatin	0	739-48	7	405.42
J000080739	JW215T_J0080739	Group 3 IV Cisplatin	Cisplatin	0	739-48	10	556.02
J000080739	JW215T_J0080739	Group 3 IV Cisplatin	Cisplatin	0	739-48	14	835.99
J000080739	JW215T_J0080739	Group 3 IV Cisplatin	Cisplatin	0	739-48	16	1099.29
J000080739	JW215T_J0080739	Group 3 IV Cisplatin	Cisplatin	0	739-48	18	1303.7
J000099327	JW215T_J99327	Group 3 IV Cisplatin	Cisplatin	0	327-06	-1	154.71
J000099327	JW215T_J99327	Group 3 IV Cisplatin	Cisplatin	0	327-13	-1	191.84
J000099327	JW215T_J99327	Group 3 IV Cisplatin	Cisplatin	0	327-13	3	215.77
J000099327	JW215T_J99327	Group 3 IV Cisplatin	Cisplatin	0	327-13	6	365.23
J000099327	JW215T_J99327	Group 3 IV Cisplatin	Cisplatin	0	327-13	10	495.98
J000099327	JW215T_J99327	Group 3 IV Cisplatin	Cisplatin	0	327-13	13	809.86
J000099327	JW215T_J99327	Group 3 IV Cisplatin	Cisplatin	0	327-13	17	1161.3
J000099327	JW215T_J99327	Group 3 IV Cisplatin	Cisplatin	0	327-14	-1	84.57
J000099327	JW215T_J99327	Group 3 IV Cisplatin	Cisplatin	0	327-14	3	126.86
J000099327	JW215T_J99327	Group 3 IV Cisplatin	Cisplatin	0	327-14	6	360.05
J000099327	JW215T_J99327	Group 3 IV Cisplatin	Cisplatin	0	327-14	10	530.35
J000099327	JW215T_J99327	Group 3 IV Cisplatin	Cisplatin	0	327-14	13	874.41
J000099327	JW215T_J99327	Group 3 IV Cisplatin	Cisplatin	0	327-14	17	1459.58
J000099327	JW215T_J99327	Group 3 IV Cisplatin	Cisplatin	0	327-18	-1	98.44
J000099327	JW215T_J99327	Group 3 IV Cisplatin	Cisplatin	0	327-18	3	191.79
J000099327	JW215T_J99327	Group 3 IV Cisplatin	Cisplatin	0	327-18	6	233.53
J000099327	JW215T_J99327	Group 3 IV Cisplatin	Cisplatin	0	327-18	10	375.09
J000099327	JW215T_J99327	Group 3 IV Cisplatin	Cisplatin	0	327-18	13	608.84
J000099327	JW215T_J99327	Group 3 IV Cisplatin	Cisplatin	0	327-18	17	694.25
J000099327	JW215T_J99327	Group 3 IV Cisplatin	Cisplatin	0	327-35	-1	167.27
J000099327	JW215T_J99327	Group 3 IV Cisplatin	Cisplatin	0	327-35	3	283.73
J000099327	JW215T_J99327	Group 3 IV Cisplatin	Cisplatin	0	327-35	6	320.59
J000099327	JW215T_J99327	Group 3 IV Cisplatin	Cisplatin	0	327-35	10	435.73
J000099327	JW215T_J99327	Group 3 IV Cisplatin	Cisplatin	0	327-35	13	503.95
J000099327	JW215T_J99327	Group 3 IV Cisplatin	Cisplatin	0	327-35	17	707.49
J000099327	JW215T_J99327	Group 3 IV Cisplatin	Cisplatin	0	327-43	-1	111.22
J000099327	JW215T_J99327	Group 3 IV Cisplatin	Cisplatin	0	327-43	3	197.11
J000099327	JW215T_J99327	Group 3 IV Cisplatin	Cisplatin	0	327-43	6	257.47
J000099327	JW215T_J99327	Group 3 IV Cisplatin	Cisplatin	0	327-43	10	571.84
J000099327	JW215T_J99327	Group 3 IV Cisplatin	Cisplatin	0	327-43	13	785.42
J000099327	JW215T_J99327	Group 3 IV Cisplatin	Cisplatin	0	327-43	17	1064.98
J000099327	JW215T_J99327	Group 3 IV Cisplatin	Cisplatin	0	327-44	-1	293.52
J000099327	JW215T_J99327	Group 3 IV Cisplatin	Cisplatin	0	327-44	3	538.71
J000099327	JW215T_J99327	Group 3 IV Cisplatin	Cisplatin	0	327-44	6	660.68
J000099327	JW215T_J99327	Group 3 IV Cisplatin	Cisplatin	0	327-44	10	1220.39
J000099327	JW215T_J99327	Group 3 IV Cisplatin	Cisplatin	0	327-44	13	1759.65
J000099327	JW215T_J99327	Group 3 IV Cisplatin	Cisplatin	0	327-44	17	2481.56
J000099327	JW215T_J99327	Group 3 IV Cisplatin	Cisplatin	0	327-45	-1	112.93
J000099327	JW215T_J99327	Group 3 IV Cisplatin	Cisplatin	0	327-45	3	165.48
J000099327	JW215T_J99327	Group 3 IV Cisplatin	Cisplatin	0	327-45	6	236.08
J000099327	JW215T_J99327	Group 3 IV Cisplatin	Cisplatin	0	327-45	10	593.83
J000099327	JW215T_J99327	Group 3 IV Cisplatin	Cisplatin	0	327-45	13	1012.37
J000099327	JW215T_J99327	Group 3 IV Cisplatin	Cisplatin	0	327-45	17	1315.28
J000099327	JW215T_J99327	Group 3 IV Cisplatin	Cisplatin	0	327-46	-1	122.09
J000099327	JW215T_J99327	Group 3 IV Cisplatin	Cisplatin	0	327-46	3	165.78
J000099327	JW215T_J99327	Group 3 IV Cisplatin	Cisplatin	0	327-46	6	320.88
J000099327	JW215T_J99327	Group 3 IV Cisplatin	Cisplatin	0	327-46	10	374.54
J000099327	JW215T_J99327	Group 3 IV Cisplatin	Cisplatin	0	327-46	13	499.66
J000099327	JW215T_J99327	Group 3 IV Cisplatin	Cisplatin	0	327-46	17	796.72
J000099327	JW215T_J99327	Group 3 IV Cisplatin	Cisplatin	0	327-52	-1	78.66
J000099327	JW215T_J99327	Group 3 IV Cisplatin	Cisplatin	0	327-52	3	162.18
J000099327	JW215T_J99327	Group 3 IV Cisplatin	Cisplatin	0	327-52	6	204.53
J000099327	JW215T_J99327	Group 3 IV Cisplatin	Cisplatin	0	327-52	10	306.4
J000099327	JW215T_J99327	Group 3 IV Cisplatin	Cisplatin	0	327-52	13	342.28
J000099327	JW215T_J99327	Group 3 IV Cisplatin	Cisplatin	0	327-52	17	583.57
J000099327	JW215T_J99327	Group 3 IV Cisplatin	Cisplatin	0	327-54	-1	100.84
J000099327	JW215T_J99327	Group 3 IV Cisplatin	Cisplatin	0	327-54	3	93.86
J000099327	JW215T_J99327	Group 3 IV Cisplatin	Cisplatin	0	327-54	6	230.32
J000099327	JW215T_J99327	Group 3 IV Cisplatin	Cisplatin	0	327-54	10	428.89
J000099327	JW215T_J99327	Group 3 IV Cisplatin	Cisplatin	0	327-54	13	519.85
J000099327	JW215T_J99327	Group 3 IV Cisplatin	Cisplatin	0	327-54	17	780.71
TM01079	JW215T_TM1079	IV Cisplatin	Cisplatin	0	079-09	-1	115.87
TM01079	JW215T_TM1079	IV Cisplatin	Cisplatin	0	079-09	4	122.67
TM01079	JW215T_TM1079	IV Cisplatin	Cisplatin	0	079-09	7	115.32
TM01079	JW215T_TM1079	IV Cisplatin	Cisplatin	0	079-09	11	113.39
TM01079	JW215T_TM1079	IV Cisplatin	Cisplatin	0	079-09	14	98.72
TM01079	JW215T_TM1079	IV Cisplatin	Cisplatin	0	079-09	18	76.04
TM01079	JW215T_TM1079	IV Cisplatin	Cisplatin	0	079-09	21	71.56
TM01079	JW215T_TM1079	IV Cisplatin	Cisplatin	0	079-09	25	69.34
TM01079	JW215T_TM1079	IV Cisplatin	Cisplatin	0	079-09	28	25.03
TM01079	JW215T_TM1079	IV Cisplatin	Cisplatin	0	079-20	-1	89.77
TM01079	JW215T_TM1079	IV Cisplatin	Cisplatin	0	079-20	4	91.58
TM01079	JW215T_TM1079	IV Cisplatin	Cisplatin	0	079-20	7	90.72
TM01079	JW215T_TM1079	IV Cisplatin	Cisplatin	0	079-20	11	92.23
TM01079	JW215T_TM1079	IV Cisplatin	Cisplatin	0	079-20	14	85.03
TM01079	JW215T_TM1079	IV Cisplatin	Cisplatin	0	079-20	18	53.81
TM01079	JW215T_TM1079	IV Cisplatin	Cisplatin	0	079-20	21	53.47
TM01079	JW215T_TM1079	IV Cisplatin	Cisplatin	0	079-20	25	45.86
TM01079	JW215T_TM1079	IV Cisplatin	Cisplatin	0	079-20	28	34.42
TM01079	JW215T_TM1079	IV Cisplatin	Cisplatin	0	079-21	-1	174.53
TM01079	JW215T_TM1079	IV Cisplatin	Cisplatin	0	079-21	4	197.83
TM01079	JW215T_TM1079	IV Cisplatin	Cisplatin	0	079-21	7	123.05
TM01079	JW215T_TM1079	IV Cisplatin	Cisplatin	0	079-21	11	167.46
TM01079	JW215T_TM1079	IV Cisplatin	Cisplatin	0	079-21	14	168.01
TM01079	JW215T_TM1079	IV Cisplatin	Cisplatin	0	079-21	18	110.58
TM01079	JW215T_TM1079	IV Cisplatin	Cisplatin	0	079-21	21	73.37
TM01079	JW215T_TM1079	IV Cisplatin	Cisplatin	0	079-21	25	38.75
TM01079	JW215T_TM1079	IV Cisplatin	Cisplatin	0	079-21	28	29.65
TM01079	JW215T_TM1079	IV Cisplatin	Cisplatin	0	079-27	-1	79.78
TM01079	JW215T_TM1079	IV Cisplatin	Cisplatin	0	079-27	4	86.41
TM01079	JW215T_TM1079	IV Cisplatin	Cisplatin	0	079-27	7	91.37
TM01079	JW215T_TM1079	IV Cisplatin	Cisplatin	0	079-27	11	90.88
TM01079	JW215T_TM1079	IV Cisplatin	Cisplatin	0	079-27	14	83.7
TM01079	JW215T_TM1079	IV Cisplatin	Cisplatin	0	079-27	18	75.53
TM01079	JW215T_TM1079	IV Cisplatin	Cisplatin	0	079-27	21	74.65
TM01079	JW215T_TM1079	IV Cisplatin	Cisplatin	0	079-27	25	73.25
TM01079	JW215T_TM1079	IV Cisplatin	Cisplatin	0	079-27	28	27.59
TM01079	JW215T_TM1079	IV Cisplatin	Cisplatin	0	079-41	-1	77.5
TM01079	JW215T_TM1079	IV Cisplatin	Cisplatin	0	079-41	4	76.68
TM01079	JW215T_TM1079	IV Cisplatin	Cisplatin	0	079-41	7	73.88
TM01079	JW215T_TM1079	IV Cisplatin	Cisplatin	0	079-41	11	38.96
TM01079	JW215T_TM1079	IV Cisplatin	Cisplatin	0	079-41	14	37.13
TM01079	JW215T_TM1079	IV Cisplatin	Cisplatin	0	079-41	18	26.91
TM01079	JW215T_TM1079	IV Cisplatin	Cisplatin	0	079-41	21	26.11
TM01079	JW215T_TM1079	IV Cisplatin	Cisplatin	0	079-41	25	23.74
TM01079	JW215T_TM1079	IV Cisplatin	Cisplatin	0	079-41	28	20.6
TM01079	JW215T_TM1079	IV Cisplatin	Cisplatin	0	079-42	-1	126.74
TM01079	JW215T_TM1079	IV Cisplatin	Cisplatin	0	079-42	4	146.48
TM01079	JW215T_TM1079	IV Cisplatin	Cisplatin	0	079-42	7	162.59
TM01079	JW215T_TM1079	IV Cisplatin	Cisplatin	0	079-42	11	181.46
TM01079	JW215T_TM1079	IV Cisplatin	Cisplatin	0	079-42	14	172.54
TM01079	JW215T_TM1079	IV Cisplatin	Cisplatin	0	079-42	18	105.72
TM01079	JW215T_TM1079	IV Cisplatin	Cisplatin	0	079-42	21	100.87
TM01079	JW215T_TM1079	IV Cisplatin	Cisplatin	0	079-42	25	74.55
TM01079	JW215T_TM1079	IV Cisplatin	Cisplatin	0	079-42	28	46.72
TM01079	JW215T_TM1079	IV Cisplatin	Cisplatin	0	079-43	-1	176.39
TM01079	JW215T_TM1079	IV Cisplatin	Cisplatin	0	079-43	4	177.93
TM01079	JW215T_TM1079	IV Cisplatin	Cisplatin	0	079-43	7	166.6
TM01079	JW215T_TM1079	IV Cisplatin	Cisplatin	0	079-43	11	158.1
TM01079	JW215T_TM1079	IV Cisplatin	Cisplatin	0	079-43	14	155.12
TM01079	JW215T_TM1079	IV Cisplatin	Cisplatin	0	079-43	18	77.69
TM01079	JW215T_TM1079	IV Cisplatin	Cisplatin	0	079-43	21	72.24
TM01079	JW215T_TM1079	IV Cisplatin	Cisplatin	0	079-43	25	64.27
TM01079	JW215T_TM1079	IV Cisplatin	Cisplatin	0	079-43	28	38
TM01079	JW215T_TM1079	IV Cisplatin	Cisplatin	0	079-44	-1	119.09
TM01079	JW215T_TM1079	IV Cisplatin	Cisplatin	0	079-44	4	229.28
TM01079	JW215T_TM1079	IV Cisplatin	Cisplatin	0	079-44	7	225
TM01079	JW215T_TM1079	IV Cisplatin	Cisplatin	0	079-44	11	158.76
TM01079	JW215T_TM1079	IV Cisplatin	Cisplatin	0	079-44	14	147.6
TM01079	JW215T_TM1079	IV Cisplatin	Cisplatin	0	079-44	18	81.89
TM01079	JW215T_TM1079	IV Cisplatin	Cisplatin	0	079-44	21	69.35
TM01079	JW215T_TM1079	IV Cisplatin	Cisplatin	0	079-44	25	54.93
TM01079	JW215T_TM1079	IV Cisplatin	Cisplatin	0	079-44	28	30.36
TM01079	JW215T_TM1079	IV Cisplatin	Cisplatin	0	079-48	-1	100.01
TM01079	JW215T_TM1079	IV Cisplatin	Cisplatin	0	079-48	4	106.37
TM01079	JW215T_TM1079	IV Cisplatin	Cisplatin	0	079-48	7	108.15
TM01079	JW215T_TM1079	IV Cisplatin	Cisplatin	0	079-48	11	62.78
TM01079	JW215T_TM1079	IV Cisplatin	Cisplatin	0	079-48	14	61.92
TM01079	JW215T_TM1079	IV Cisplatin	Cisplatin	0	079-48	18	52.45
TM01079	JW215T_TM1079	IV Cisplatin	Cisplatin	0	079-48	21	35.42
TM01079	JW215T_TM1079	IV Cisplatin	Cisplatin	0	079-48	25	24.3
TM01079	JW215T_TM1079	IV Cisplatin	Cisplatin	0	079-48	28	23.15
TM01079	JW215T_TM1079	IV Cisplatin	Cisplatin	0	079-60	-1	118.47
TM01079	JW215T_TM1079	IV Cisplatin	Cisplatin	0	079-60	4	147.17
TM01079	JW215T_TM1079	IV Cisplatin	Cisplatin	0	079-60	7	136.24
TM01079	JW215T_TM1079	IV Cisplatin	Cisplatin	0	079-60	11	117.72
TM01079	JW215T_TM1079	IV Cisplatin	Cisplatin	0	079-60	14	113.21
TM01079	JW215T_TM1079	IV Cisplatin	Cisplatin	0	079-60	18	87.36
TM01079	JW215T_TM1079	IV Cisplatin	Cisplatin	0	079-60	21	63.62
TM01079	JW215T_TM1079	IV Cisplatin	Cisplatin	0	079-60	25	29.6
TM01079	JW215T_TM1079	IV Cisplatin	Cisplatin	0	079-60	28	26.31
J000100646	JW216_01TJ00646	Cisplatin	Cisplatin	0	646-004	-1	116.5
J000100646	JW216_01TJ00646	Cisplatin	Cisplatin	0	646-004	2	131.58
J000100646	JW216_01TJ00646	Cisplatin	Cisplatin	0	646-004	6	179.99
J000100646	JW216_01TJ00646	Cisplatin	Cisplatin	0	646-004	9	245.61
J000100646	JW216_01TJ00646	Cisplatin	Cisplatin	0	646-004	13	199.17
J000100646	JW216_01TJ00646	Cisplatin	Cisplatin	0	646-004	16	166.16
J000100646	JW216_01TJ00646	Cisplatin	Cisplatin	0	646-004	20	135.99
J000100646	JW216_01TJ00646	Cisplatin	Cisplatin	0	646-004	23	102.75
J000100646	JW216_01TJ00646	Cisplatin	Cisplatin	0	646-004	27	113.61
J000100646	JW216_01TJ00646	Cisplatin	Cisplatin	0	646-013	-1	124.32
J000100646	JW216_01TJ00646	Cisplatin	Cisplatin	0	646-013	2	159.38
J000100646	JW216_01TJ00646	Cisplatin	Cisplatin	0	646-013	6	188.91
J000100646	JW216_01TJ00646	Cisplatin	Cisplatin	0	646-013	9	164.48
J000100646	JW216_01TJ00646	Cisplatin	Cisplatin	0	646-013	13	148.36
J000100646	JW216_01TJ00646	Cisplatin	Cisplatin	0	646-013	16	125.17
J000100646	JW216_01TJ00646	Cisplatin	Cisplatin	0	646-013	20	63.61
J000100646	JW216_01TJ00646	Cisplatin	Cisplatin	0	646-013	23	47.04
J000100646	JW216_01TJ00646	Cisplatin	Cisplatin	0	646-013	27	47.82
J000100646	JW216_01TJ00646	Cisplatin	Cisplatin	0	646-017	-1	110.46
J000100646	JW216_01TJ00646	Cisplatin	Cisplatin	0	646-017	2	253.63
J000100646	JW216_01TJ00646	Cisplatin	Cisplatin	0	646-017	6	215.67
J000100646	JW216_01TJ00646	Cisplatin	Cisplatin	0	646-017	9	294.97
J000100646	JW216_01TJ00646	Cisplatin	Cisplatin	0	646-017	13	159.31
J000100646	JW216_01TJ00646	Cisplatin	Cisplatin	0	646-017	16	93.39
J000100646	JW216_01TJ00646	Cisplatin	Cisplatin	0	646-017	20	42.61
J000100646	JW216_01TJ00646	Cisplatin	Cisplatin	0	646-017	23	44.64
J000100646	JW216_01TJ00646	Cisplatin	Cisplatin	0	646-017	27	41.81
J000100646	JW216_01TJ00646	Cisplatin	Cisplatin	0	646-026	-1	106.13
J000100646	JW216_01TJ00646	Cisplatin	Cisplatin	0	646-026	2	112.78
J000100646	JW216_01TJ00646	Cisplatin	Cisplatin	0	646-026	6	107.78
J000100646	JW216_01TJ00646	Cisplatin	Cisplatin	0	646-026	9	153.44
J000100646	JW216_01TJ00646	Cisplatin	Cisplatin	0	646-026	13	108.45
J000100646	JW216_01TJ00646	Cisplatin	Cisplatin	0	646-026	16	95.76
J000100646	JW216_01TJ00646	Cisplatin	Cisplatin	0	646-026	20	122.53
J000100646	JW216_01TJ00646	Cisplatin	Cisplatin	0	646-026	23	65.65
J000100646	JW216_01TJ00646	Cisplatin	Cisplatin	0	646-026	27	77.22
J000100646	JW216_01TJ00646	Cisplatin	Cisplatin	0	646-027	-1	96.94
J000100646	JW216_01TJ00646	Cisplatin	Cisplatin	0	646-027	2	100.08
J000100646	JW216_01TJ00646	Cisplatin	Cisplatin	0	646-027	6	109.89
J000100646	JW216_01TJ00646	Cisplatin	Cisplatin	0	646-027	9	177.7
J000100646	JW216_01TJ00646	Cisplatin	Cisplatin	0	646-027	13	93.61
J000100646	JW216_01TJ00646	Cisplatin	Cisplatin	0	646-027	16	108.6
J000100646	JW216_01TJ00646	Cisplatin	Cisplatin	0	646-027	20	64.65
J000100646	JW216_01TJ00646	Cisplatin	Cisplatin	0	646-027	23	83.88
J000100646	JW216_01TJ00646	Cisplatin	Cisplatin	0	646-027	27	57.09
J000100646	JW216_01TJ00646	Cisplatin	Cisplatin	0	646-036	-1	146.05
J000100646	JW216_01TJ00646	Cisplatin	Cisplatin	0	646-036	2	187.8
J000100646	JW216_01TJ00646	Cisplatin	Cisplatin	0	646-036	6	232.86
J000100646	JW216_01TJ00646	Cisplatin	Cisplatin	0	646-036	9	226.99
J000100646	JW216_01TJ00646	Cisplatin	Cisplatin	0	646-036	13	152.57
J000100646	JW216_01TJ00646	Cisplatin	Cisplatin	0	646-036	16	111.48
J000100646	JW216_01TJ00646	Cisplatin	Cisplatin	0	646-036	20	101.16
J000100646	JW216_01TJ00646	Cisplatin	Cisplatin	0	646-036	23	56.36
J000100646	JW216_01TJ00646	Cisplatin	Cisplatin	0	646-036	27	44.09
J000100646	JW216_01TJ00646	Cisplatin	Cisplatin	0	646-044	-1	134.96
J000100646	JW216_01TJ00646	Cisplatin	Cisplatin	0	646-044	2	195.44
J000100646	JW216_01TJ00646	Cisplatin	Cisplatin	0	646-044	6	215.42
J000100646	JW216_01TJ00646	Cisplatin	Cisplatin	0	646-044	9	239.21
J000100646	JW216_01TJ00646	Cisplatin	Cisplatin	0	646-044	13	130.94
J000100646	JW216_01TJ00646	Cisplatin	Cisplatin	0	646-044	16	112.58
J000100646	JW216_01TJ00646	Cisplatin	Cisplatin	0	646-044	20	52.53
J000100646	JW216_01TJ00646	Cisplatin	Cisplatin	0	646-044	23	38.73
J000100646	JW216_01TJ00646	Cisplatin	Cisplatin	0	646-044	27	47.03
J000100646	JW216_01TJ00646	Cisplatin	Cisplatin	0	646-048	-1	153.45
J000100646	JW216_01TJ00646	Cisplatin	Cisplatin	0	646-048	2	166.96
J000100646	JW216_01TJ00646	Cisplatin	Cisplatin	0	646-048	6	178.9
J000100646	JW216_01TJ00646	Cisplatin	Cisplatin	0	646-048	9	224.72
J000100646	JW216_01TJ00646	Cisplatin	Cisplatin	0	646-048	13	189.89
J000100646	JW216_01TJ00646	Cisplatin	Cisplatin	0	646-048	16	108.74
J000100646	JW216_01TJ00646	Cisplatin	Cisplatin	0	646-048	20	107.81
J000100646	JW216_01TJ00646	Cisplatin	Cisplatin	0	646-048	23	73.87
J000100646	JW216_01TJ00646	Cisplatin	Cisplatin	0	646-048	27	81.03
J000100646	JW216_01TJ00646	Cisplatin	Cisplatin	0	646-050	-1	221.43
J000100646	JW216_01TJ00646	Cisplatin	Cisplatin	0	646-050	2	334.74
J000100646	JW216_01TJ00646	Cisplatin	Cisplatin	0	646-050	6	396.64
J000100646	JW216_01TJ00646	Cisplatin	Cisplatin	0	646-050	9	460.85
J000100646	JW216_01TJ00646	Cisplatin	Cisplatin	0	646-050	13	396.94
J000100646	JW216_01TJ00646	Cisplatin	Cisplatin	0	646-050	16	288.21
J000100646	JW216_01TJ00646	Cisplatin	Cisplatin	0	646-050	20	287.72
J000100646	JW216_01TJ00646	Cisplatin	Cisplatin	0	646-050	23	207.1
J000100646	JW216_01TJ00646	Cisplatin	Cisplatin	0	646-050	27	118.57
J000100646	JW216_01TJ00646	Cisplatin	Cisplatin	0	646-053	-1	102.52
J000100646	JW216_01TJ00646	Cisplatin	Cisplatin	0	646-053	2	129.1
J000100646	JW216_01TJ00646	Cisplatin	Cisplatin	0	646-053	6	153.19
J000100646	JW216_01TJ00646	Cisplatin	Cisplatin	0	646-053	9	165.18
J000100646	JW216_01TJ00646	Cisplatin	Cisplatin	0	646-053	13	120.93
J000100646	JW216_01TJ00646	Cisplatin	Cisplatin	0	646-053	16	101.11
J000100646	JW216_01TJ00646	Cisplatin	Cisplatin	0	646-053	20	76.02
J000100646	JW216_01TJ00646	Cisplatin	Cisplatin	0	646-053	23	74.47
J000100646	JW216_01TJ00646	Cisplatin	Cisplatin	0	646-053	27	52.79
J000104256	JW216_02TJ104256	GRP2 - Cisplatin	Cisplatin	0	256-005	0	292.99
J000104256	JW216_02TJ104256	GRP2 - Cisplatin	Cisplatin	0	256-005	3	312.41
J000104256	JW216_02TJ104256	GRP2 - Cisplatin	Cisplatin	0	256-005	7	331.24
J000104256	JW216_02TJ104256	GRP2 - Cisplatin	Cisplatin	0	256-005	10	370.17
J000104256	JW216_02TJ104256	GRP2 - Cisplatin	Cisplatin	0	256-005	14	650.56
J000104256	JW216_02TJ104256	GRP2 - Cisplatin	Cisplatin	0	256-005	17	727.58
J000104256	JW216_02TJ104256	GRP2 - Cisplatin	Cisplatin	0	256-005	21	794.77
J000104256	JW216_02TJ104256	GRP2 - Cisplatin	Cisplatin	0	256-007	0	134.05
J000104256	JW216_02TJ104256	GRP2 - Cisplatin	Cisplatin	0	256-007	3	136.02
J000104256	JW216_02TJ104256	GRP2 - Cisplatin	Cisplatin	0	256-007	7	140.18
J000104256	JW216_02TJ104256	GRP2 - Cisplatin	Cisplatin	0	256-007	10	169.86
J000104256	JW216_02TJ104256	GRP2 - Cisplatin	Cisplatin	0	256-007	14	424.52
J000104256	JW216_02TJ104256	GRP2 - Cisplatin	Cisplatin	0	256-007	17	401.09
J000104256	JW216_02TJ104256	GRP2 - Cisplatin	Cisplatin	0	256-007	21	429
J000104256	JW216_02TJ104256	GRP2 - Cisplatin	Cisplatin	0	256-009	0	180.64
J000104256	JW216_02TJ104256	GRP2 - Cisplatin	Cisplatin	0	256-009	3	192.26
J000104256	JW216_02TJ104256	GRP2 - Cisplatin	Cisplatin	0	256-009	7	194.94
J000104256	JW216_02TJ104256	GRP2 - Cisplatin	Cisplatin	0	256-009	10	214.42
J000104256	JW216_02TJ104256	GRP2 - Cisplatin	Cisplatin	0	256-009	14	239.5
J000104256	JW216_02TJ104256	GRP2 - Cisplatin	Cisplatin	0	256-009	17	292.46
J000104256	JW216_02TJ104256	GRP2 - Cisplatin	Cisplatin	0	256-009	21	323.67
J000104256	JW216_02TJ104256	GRP2 - Cisplatin	Cisplatin	0	256-010	0	160.23
J000104256	JW216_02TJ104256	GRP2 - Cisplatin	Cisplatin	0	256-010	3	166.03
J000104256	JW216_02TJ104256	GRP2 - Cisplatin	Cisplatin	0	256-010	7	169.48
J000104256	JW216_02TJ104256	GRP2 - Cisplatin	Cisplatin	0	256-010	10	240.46
J000104256	JW216_02TJ104256	GRP2 - Cisplatin	Cisplatin	0	256-010	14	256.9
J000104256	JW216_02TJ104256	GRP2 - Cisplatin	Cisplatin	0	256-010	17	278.34
J000104256	JW216_02TJ104256	GRP2 - Cisplatin	Cisplatin	0	256-010	21	365.51
J000104256	JW216_02TJ104256	GRP2 - Cisplatin	Cisplatin	0	256-014	0	86.11
J000104256	JW216_02TJ104256	GRP2 - Cisplatin	Cisplatin	0	256-014	3	91.58
J000104256	JW216_02TJ104256	GRP2 - Cisplatin	Cisplatin	0	256-014	7	92.48
J000104256	JW216_02TJ104256	GRP2 - Cisplatin	Cisplatin	0	256-014	10	108.12
J000104256	JW216_02TJ104256	GRP2 - Cisplatin	Cisplatin	0	256-014	14	160.79
J000104256	JW216_02TJ104256	GRP2 - Cisplatin	Cisplatin	0	256-014	17	198.14
J000104256	JW216_02TJ104256	GRP2 - Cisplatin	Cisplatin	0	256-014	21	300.33
J000104256	JW216_02TJ104256	GRP2 - Cisplatin	Cisplatin	0	256-016	0	193.01
J000104256	JW216_02TJ104256	GRP2 - Cisplatin	Cisplatin	0	256-016	3	194.26
J000104256	JW216_02TJ104256	GRP2 - Cisplatin	Cisplatin	0	256-016	7	200.27
J000104256	JW216_02TJ104256	GRP2 - Cisplatin	Cisplatin	0	256-016	10	212.43
J000104256	JW216_02TJ104256	GRP2 - Cisplatin	Cisplatin	0	256-016	14	361.76
J000104256	JW216_02TJ104256	GRP2 - Cisplatin	Cisplatin	0	256-016	17	332.72
J000104256	JW216_02TJ104256	GRP2 - Cisplatin	Cisplatin	0	256-016	21	332.95
J000104256	JW216_02TJ104256	GRP2 - Cisplatin	Cisplatin	0	256-019	0	232.89
J000104256	JW216_02TJ104256	GRP2 - Cisplatin	Cisplatin	0	256-019	3	240.1
J000104256	JW216_02TJ104256	GRP2 - Cisplatin	Cisplatin	0	256-019	7	242.47
J000104256	JW216_02TJ104256	GRP2 - Cisplatin	Cisplatin	0	256-019	10	256.12
J000104256	JW216_02TJ104256	GRP2 - Cisplatin	Cisplatin	0	256-019	14	507.97
J000104256	JW216_02TJ104256	GRP2 - Cisplatin	Cisplatin	0	256-019	17	507.56
J000104256	JW216_02TJ104256	GRP2 - Cisplatin	Cisplatin	0	256-019	21	532.48
J000104256	JW216_02TJ104256	GRP2 - Cisplatin	Cisplatin	0	256-023	0	172.03
J000104256	JW216_02TJ104256	GRP2 - Cisplatin	Cisplatin	0	256-023	3	216.61
J000104256	JW216_02TJ104256	GRP2 - Cisplatin	Cisplatin	0	256-023	7	217.31
J000104256	JW216_02TJ104256	GRP2 - Cisplatin	Cisplatin	0	256-023	10	222.79
J000104256	JW216_02TJ104256	GRP2 - Cisplatin	Cisplatin	0	256-023	14	394.46
J000104256	JW216_02TJ104256	GRP2 - Cisplatin	Cisplatin	0	256-023	17	340.3
J000104256	JW216_02TJ104256	GRP2 - Cisplatin	Cisplatin	0	256-023	21	325.29
J000104256	JW216_02TJ104256	GRP2 - Cisplatin	Cisplatin	0	256-034	0	135.76
J000104256	JW216_02TJ104256	GRP2 - Cisplatin	Cisplatin	0	256-034	3	161.42
J000104256	JW216_02TJ104256	GRP2 - Cisplatin	Cisplatin	0	256-034	7	162.18
J000104256	JW216_02TJ104256	GRP2 - Cisplatin	Cisplatin	0	256-034	10	167.36
J000104256	JW216_02TJ104256	GRP2 - Cisplatin	Cisplatin	0	256-034	14	251.83
J000104256	JW216_02TJ104256	GRP2 - Cisplatin	Cisplatin	0	256-034	17	267.38
J000104256	JW216_02TJ104256	GRP2 - Cisplatin	Cisplatin	0	256-034	21	274.4
J000104256	JW216_02TJ104256	GRP2 - Cisplatin	Cisplatin	0	256-043	0	108.61
J000104256	JW216_02TJ104256	GRP2 - Cisplatin	Cisplatin	0	256-043	3	110.51
J000104256	JW216_02TJ104256	GRP2 - Cisplatin	Cisplatin	0	256-043	7	113.9
J000104256	JW216_02TJ104256	GRP2 - Cisplatin	Cisplatin	0	256-043	10	148.52
J000104256	JW216_02TJ104256	GRP2 - Cisplatin	Cisplatin	0	256-043	14	178.14
J000104256	JW216_02TJ104256	GRP2 - Cisplatin	Cisplatin	0	256-043	17	234.81
J000104256	JW216_02TJ104256	GRP2 - Cisplatin	Cisplatin	0	256-043	21	292.17
TM01029	JW216_03TBL0215	IV Cisplatin	Cisplatin	0	215-02	-1	205.47
TM01029	JW216_03TBL0215	IV Cisplatin	Cisplatin	0	215-02	3	406.87
TM01029	JW216_03TBL0215	IV Cisplatin	Cisplatin	0	215-02	7	732.91
TM01029	JW216_03TBL0215	IV Cisplatin	Cisplatin	0	215-02	9	892.53
TM01029	JW216_03TBL0215	IV Cisplatin	Cisplatin	0	215-02	11	1215.51
TM01029	JW216_03TBL0215	IV Cisplatin	Cisplatin	0	215-02	14	1143.5
TM01029	JW216_03TBL0215	IV Cisplatin	Cisplatin	0	215-02	17	1410.72
TM01029	JW216_03TBL0215	IV Cisplatin	Cisplatin	0	215-03	-1	234.92
TM01029	JW216_03TBL0215	IV Cisplatin	Cisplatin	0	215-03	3	383.8
TM01029	JW216_03TBL0215	IV Cisplatin	Cisplatin	0	215-03	7	773.2
TM01029	JW216_03TBL0215	IV Cisplatin	Cisplatin	0	215-03	9	896.94
TM01029	JW216_03TBL0215	IV Cisplatin	Cisplatin	0	215-03	11	1227.6
TM01029	JW216_03TBL0215	IV Cisplatin	Cisplatin	0	215-03	14	1359.15
TM01029	JW216_03TBL0215	IV Cisplatin	Cisplatin	0	215-03	17	1495.01
TM01029	JW216_03TBL0215	IV Cisplatin	Cisplatin	0	215-05	-1	75.86
TM01029	JW216_03TBL0215	IV Cisplatin	Cisplatin	0	215-05	3	316.94
TM01029	JW216_03TBL0215	IV Cisplatin	Cisplatin	0	215-05	7	497.6
TM01029	JW216_03TBL0215	IV Cisplatin	Cisplatin	0	215-05	9	608.66
TM01029	JW216_03TBL0215	IV Cisplatin	Cisplatin	0	215-05	11	716.65
TM01029	JW216_03TBL0215	IV Cisplatin	Cisplatin	0	215-05	14	799.75
TM01029	JW216_03TBL0215	IV Cisplatin	Cisplatin	0	215-05	17	1306.27
TM01029	JW216_03TBL0215	IV Cisplatin	Cisplatin	0	215-13	-1	99.51
TM01029	JW216_03TBL0215	IV Cisplatin	Cisplatin	0	215-13	3	221.61
TM01029	JW216_03TBL0215	IV Cisplatin	Cisplatin	0	215-13	7	500.16
TM01029	JW216_03TBL0215	IV Cisplatin	Cisplatin	0	215-13	9	614.15
TM01029	JW216_03TBL0215	IV Cisplatin	Cisplatin	0	215-13	11	688.69
TM01029	JW216_03TBL0215	IV Cisplatin	Cisplatin	0	215-13	14	857.93
TM01029	JW216_03TBL0215	IV Cisplatin	Cisplatin	0	215-13	17	1062.45
TM01029	JW216_03TBL0215	IV Cisplatin	Cisplatin	0	215-18	-1	195.1
TM01029	JW216_03TBL0215	IV Cisplatin	Cisplatin	0	215-18	3	349.56
TM01029	JW216_03TBL0215	IV Cisplatin	Cisplatin	0	215-18	7	862.64
TM01029	JW216_03TBL0215	IV Cisplatin	Cisplatin	0	215-18	9	1018.13
TM01029	JW216_03TBL0215	IV Cisplatin	Cisplatin	0	215-18	11	1110.87
TM01029	JW216_03TBL0215	IV Cisplatin	Cisplatin	0	215-18	14	1132.64
TM01029	JW216_03TBL0215	IV Cisplatin	Cisplatin	0	215-18	17	1752.7
TM01029	JW216_03TBL0215	IV Cisplatin	Cisplatin	0	215-29	-1	112.01
TM01029	JW216_03TBL0215	IV Cisplatin	Cisplatin	0	215-29	3	379.47
TM01029	JW216_03TBL0215	IV Cisplatin	Cisplatin	0	215-29	7	748.57
TM01029	JW216_03TBL0215	IV Cisplatin	Cisplatin	0	215-29	9	900.33
TM01029	JW216_03TBL0215	IV Cisplatin	Cisplatin	0	215-29	11	961.27
TM01029	JW216_03TBL0215	IV Cisplatin	Cisplatin	0	215-29	14	1047.05
TM01029	JW216_03TBL0215	IV Cisplatin	Cisplatin	0	215-29	17	2296.04
TM01029	JW216_03TBL0215	IV Cisplatin	Cisplatin	0	215-31	-1	133.37
TM01029	JW216_03TBL0215	IV Cisplatin	Cisplatin	0	215-31	3	164.49
TM01029	JW216_03TBL0215	IV Cisplatin	Cisplatin	0	215-31	7	260.42
TM01029	JW216_03TBL0215	IV Cisplatin	Cisplatin	0	215-31	9	407.18
TM01029	JW216_03TBL0215	IV Cisplatin	Cisplatin	0	215-31	11	466.48
TM01029	JW216_03TBL0215	IV Cisplatin	Cisplatin	0	215-31	14	378.05
TM01029	JW216_03TBL0215	IV Cisplatin	Cisplatin	0	215-31	17	626.82
TM01029	JW216_03TBL0215	IV Cisplatin	Cisplatin	0	215-45	-1	159.86
TM01029	JW216_03TBL0215	IV Cisplatin	Cisplatin	0	215-45	3	398.13
TM01029	JW216_03TBL0215	IV Cisplatin	Cisplatin	0	215-45	7	482.64
TM01029	JW216_03TBL0215	IV Cisplatin	Cisplatin	0	215-45	9	603.93
TM01029	JW216_03TBL0215	IV Cisplatin	Cisplatin	0	215-45	11	747.37
TM01029	JW216_03TBL0215	IV Cisplatin	Cisplatin	0	215-45	14	905.61
TM01029	JW216_03TBL0215	IV Cisplatin	Cisplatin	0	215-45	17	1221.37
J000104518	JW216_04TJ104518	Cisplatin	Cisplatin	0	4518-07	-1	107.97
J000104518	JW216_04TJ104518	Cisplatin	Cisplatin	0	4518-07	4	278.33
J000104518	JW216_04TJ104518	Cisplatin	Cisplatin	0	4518-07	7	449.75
J000104518	JW216_04TJ104518	Cisplatin	Cisplatin	0	4518-07	11	766.13
J000104518	JW216_04TJ104518	Cisplatin	Cisplatin	0	4518-07	14	942.02
J000104518	JW216_04TJ104518	Cisplatin	Cisplatin	0	4518-07	18	1183.64
J000104518	JW216_04TJ104518	Cisplatin	Cisplatin	0	4518-07	21	1505.75
J000104518	JW216_04TJ104518	Cisplatin	Cisplatin	0	4518-07	25	1747.42
J000104518	JW216_04TJ104518	Cisplatin	Cisplatin	0	4518-07	28	2192.53
J000104518	JW216_04TJ104518	Cisplatin	Cisplatin	0	4518-16	-1	90.14
J000104518	JW216_04TJ104518	Cisplatin	Cisplatin	0	4518-16	4	212.49
J000104518	JW216_04TJ104518	Cisplatin	Cisplatin	0	4518-16	7	338.7
J000104518	JW216_04TJ104518	Cisplatin	Cisplatin	0	4518-16	11	563.51
J000104518	JW216_04TJ104518	Cisplatin	Cisplatin	0	4518-16	14	678.31
J000104518	JW216_04TJ104518	Cisplatin	Cisplatin	0	4518-16	18	776.05
J000104518	JW216_04TJ104518	Cisplatin	Cisplatin	0	4518-17	-1	118.68
J000104518	JW216_04TJ104518	Cisplatin	Cisplatin	0	4518-17	4	164.48
J000104518	JW216_04TJ104518	Cisplatin	Cisplatin	0	4518-17	7	240.51
J000104518	JW216_04TJ104518	Cisplatin	Cisplatin	0	4518-17	11	427.2
J000104518	JW216_04TJ104518	Cisplatin	Cisplatin	0	4518-17	14	609.42
J000104518	JW216_04TJ104518	Cisplatin	Cisplatin	0	4518-17	18	724.7
J000104518	JW216_04TJ104518	Cisplatin	Cisplatin	0	4518-17	21	833.33
J000104518	JW216_04TJ104518	Cisplatin	Cisplatin	0	4518-17	25	985.49
J000104518	JW216_04TJ104518	Cisplatin	Cisplatin	0	4518-17	28	1160.31
J000104518	JW216_04TJ104518	Cisplatin	Cisplatin	0	4518-18	-1	122.79
J000104518	JW216_04TJ104518	Cisplatin	Cisplatin	0	4518-18	4	283.12
J000104518	JW216_04TJ104518	Cisplatin	Cisplatin	0	4518-18	7	437.17
J000104518	JW216_04TJ104518	Cisplatin	Cisplatin	0	4518-18	11	599.03
J000104518	JW216_04TJ104518	Cisplatin	Cisplatin	0	4518-18	14	695.22
J000104518	JW216_04TJ104518	Cisplatin	Cisplatin	0	4518-18	18	896.4
J000104518	JW216_04TJ104518	Cisplatin	Cisplatin	0	4518-18	21	1029.18
J000104518	JW216_04TJ104518	Cisplatin	Cisplatin	0	4518-18	25	1339.64
J000104518	JW216_04TJ104518	Cisplatin	Cisplatin	0	4518-18	28	1676.78
J000104518	JW216_04TJ104518	Cisplatin	Cisplatin	0	4518-24	-1	137.42
J000104518	JW216_04TJ104518	Cisplatin	Cisplatin	0	4518-24	4	249.5
J000104518	JW216_04TJ104518	Cisplatin	Cisplatin	0	4518-24	7	395.32
J000104518	JW216_04TJ104518	Cisplatin	Cisplatin	0	4518-24	11	627.08
J000104518	JW216_04TJ104518	Cisplatin	Cisplatin	0	4518-24	14	697.97
J000104518	JW216_04TJ104518	Cisplatin	Cisplatin	0	4518-24	18	866.79
J000104518	JW216_04TJ104518	Cisplatin	Cisplatin	0	4518-24	21	1124.17
J000104518	JW216_04TJ104518	Cisplatin	Cisplatin	0	4518-24	25	1503.41
J000104518	JW216_04TJ104518	Cisplatin	Cisplatin	0	4518-24	28	1900.43
J000104518	JW216_04TJ104518	Cisplatin	Cisplatin	0	4518-26	-1	111.94
J000104518	JW216_04TJ104518	Cisplatin	Cisplatin	0	4518-26	4	259.12
J000104518	JW216_04TJ104518	Cisplatin	Cisplatin	0	4518-26	7	336.16
J000104518	JW216_04TJ104518	Cisplatin	Cisplatin	0	4518-26	11	486.67
J000104518	JW216_04TJ104518	Cisplatin	Cisplatin	0	4518-26	14	636.97
J000104518	JW216_04TJ104518	Cisplatin	Cisplatin	0	4518-26	18	687.83
J000104518	JW216_04TJ104518	Cisplatin	Cisplatin	0	4518-26	21	781.92
[truncated: 12,796 more rows]
