# Supplementary material for: Factors that influence response classifications in chemotherapy treated patient-derived xenografts (PDX)
Source: PeerJ. 2019 Mar 28;7:e6586. doi: 10.7717/peerj.6586 (PMC6441558; doi:10.7717/peerj.6586)
Supplement: Supplemental Information 2 — R code for bootstrapping technique selecting subsets of both the cisplatin treatment and control groups to compute the response values of each of the three classification methods. The output determined the probability that the response of the subset N differed by: (1) >|0.05| of the N = all response value; (2) >|0.10| of the N = all response value; (3) change from N = all response classification. [file peerj-07-6586-s004.r]

library("dplyr")
library("asbio")
library("pwr")

#Power test function:
powerZtest = function(alpha = 0.05, sigma, n, delta){
  zcr = qnorm(p = 1-alpha, mean = 0, sd = 1)
  s = sigma/sqrt(n)
  power = 1 - pnorm(q = zcr, mean = (delta/s), sd = 1)
  return(power)
}

#Specify the directory containing the below input file:
setwd("/.")

#Input data file:
data.in = read.csv("measurements_through_september_with_control_nondup.csv", head=T)

#Specify the format type of each column in the input file:
data.in$Study    = as.character(data.in$Study)
data.in$Study_ID = as.character(data.in$Study_ID)
data.in$Group    = as.character(data.in$Group)
data.in$Drug     = as.character(data.in$Drug)
data.in$Control  = as.character(data.in$Control)
data.in$MID      = as.character(data.in$MID)
data.in$Day      = as.numeric(as.character(data.in$Day))
data.in$Size     = as.numeric(as.character(data.in$Size))

#Remove mice with incorrect data!
data.in = subset(data.in, !(data.in$MID %in% c("217-01", "703-029")))

#Add Cisplatin identifier column
data.in$Cisplatin = as.numeric(grepl("Cisplatin", data.in$Drug))

#Subset the data to only contain control and Cisplatin data
data.sub.1 = subset(data.in, (data.in$Control == 1) | (data.in$Cisplatin == 1))

#Determine which studies have Cisplatin
#-Studies without Cisplatin were confirmed in Excel file.
#-All variants of Cisplatin name (e.g., Cis+, Cis/, Cis, mispellings) were corrected to "Cisplatin" in Excel file!
agg.cis = as.data.frame(aggregate(data.sub.1$Cisplatin, by = list(data.sub.1$Study), FUN=max))

#Subset out any studies that do not have Cisplatin
agg.cis.0 = subset(agg.cis, agg.cis$x == 0)

#data.sub.2 contains all data on studies that have Cisplatin and control
data.sub.2 = subset(data.sub.1, !(data.sub.1$Study %in% as.character(agg.cis.0$Group.1)))

#Exclude the following dataset that did not have Cisplatin only treatment
data.sub.2 = subset(data.sub.2, ((data.sub.2$Study != "TM00231")))

#Determine if any study has more than 1 Cisplatin group (be sure that each group is compared to control); this is rare but ok
agg.group = aggregate(data.sub.2$Drug, by = list(data.sub.2$Study), FUN=unique)

#7 studies have more than 1 Cisplatin group

#Remove any groups that are combination therapy.
patterns = c("Cisplatin+", "Cisplatin +", "Cisplatin/")

#Remove combination therapies with Group name including "Cisplatin+"
data.sub.2.a = data.sub.2[grep("Cisplatin\\+", data.sub.2$Drug, invert=T),]

#Remove combination therapies with Group name including "Cisplatin +"
data.sub.2.b = data.sub.2.a[grep("Cisplatin \\+", data.sub.2.a$Drug, invert=T),]

#Remove combination therapies with Group name including "Cisplatin/"
data.sub.2.c = data.sub.2.b[grep("Cisplatin\\/", data.sub.2.b$Drug, invert=T),]

#Set data.sub.2 to object with combination therapies excluded.
data.sub.2.old = data.sub.2
data.sub.2 = data.sub.2.c

#For each study keep only five day range: 0, 7, 14, 21, and 28.

#Create object containing all datasets to be analyzed
study.uni.2 = unique(data.sub.2$Study)

#Begin resampling analysis loop

#For each of the studies with both Cisplatin and Control groups perform the following:
i = 1

for(i in c(1:70)){
  #print(i)
  
  #Subset the main dataset to contain one study's data
  study.sub.1 = subset(data.sub.2, data.sub.2$Study == study.uni.2[i])
  
  #Identify the days used in the study
  day.uni = unique(study.sub.1$Day)
  
  #For the vector of days, subset it to contain only days that correspond to the following conditions:
  
  #Day 0 (These values should only be -1, 0, or 1!)
  if(0 %in% day.uni){
    max.0 = 0
  }else if(length(day.uni[(day.uni >= -1)  & (day.uni <= 1)]) != 0){
    max.0 = max(day.uni[(day.uni >= -1) & (day.uni <= 1)])
  }else{
    max.0 = NA
  }
  
  #Day 7 (These values can range from 4 to 10!)
  if(7 %in% day.uni){
    max.7 = 7
  }else if(length(day.uni[(day.uni >= 4)  & (day.uni <= 10)]) != 0){
    max.7 = max(day.uni[(day.uni >= 4)  & (day.uni <= 10)])
  }else{
    max.7 = NA
  }
  
  #Day 14 (These values can range from 11 to 17!)
  if(14 %in% day.uni){
    max.14 = 14
  }else if(length(day.uni[(day.uni >= 11)  & (day.uni <= 17)]) != 0){
    max.14 = max(day.uni[(day.uni >= 11)  & (day.uni <= 17)])
  }else{
    max.14 = NA
  }
  
  #Day 21 (These values can range from 18 to 24!)
  if(21 %in% day.uni){
    max.21 = 21
  }else if(length(day.uni[(day.uni >= 18)  & (day.uni <= 24)]) != 0){
    max.21 = max(day.uni[(day.uni >= 18)  & (day.uni <= 24)])
  }else{
    max.21 = NA
  }

  #Day 28 (These values can range from 25 to 31!)
  if(28 %in% day.uni){
    max.28 = 28
  }else if(length(day.uni[(day.uni >= 25)  & (day.uni <= 31)]) != 0){
      max.28 = max(day.uni[(day.uni >= 25)  & (day.uni <= 31)])
  }else{
    max.28 = NA
  }
  
  #Obtain a vector of (non-NA) days to keep for the study
  max.all.pre = c(max.0, max.7, max.14, max.21, max.28)
  max.all = max.all.pre[!is.na(max.all.pre)]
  
  #Subset the study to contain only the days specified in "max.all"
  study.sub.2 = subset(study.sub.1, study.sub.1$Day %in% max.all)
  
  #Create a new column that renames the Day to its "max.all" Day (either 0, 7, 14, 21, or 28).
  #-This new day assignment is called "Day_new"
  study.sub.3  = mutate(study.sub.2, Day_new = ifelse(Day == max.0, 0, 
                                               ifelse(Day == max.7, 7,
                                               ifelse(Day == max.14, 14,
                                               ifelse(Day == max.21, 21,
                                               ifelse(Day == max.28, 28, NA))))))
  
  #Vector of days in order
  max.all.o = unique(study.sub.3$Day_new)[order(unique(study.sub.3$Day_new))]
  
  #Use resampling to calcuate TC, rate-based TC, and mRECIST for each Cisplatin (treated group) and Control groups for each day
  j = 1
  
  #Determine the groups in the study
  group.uni = unique(study.sub.3$Drug)
  cis.uni = group.uni[grepl("Cisplatin", group.uni)]
  con.uni = group.uni[!grepl("Cisplatin", group.uni)]
  
  #For each Cisplatin group perform the resampling data analyses
  for(j in 1:length(cis.uni)){
    cis.grp = cis.uni[j]
    con.grp = con.uni
    
    #Dataset containing only the Cisplatin group
    data.cis = subset(study.sub.3, study.sub.3$Drug == cis.grp)
    
    #Dataset containing only the Control group
    data.con = subset(study.sub.3, study.sub.3$Drug == con.grp)
    
    #Remove duplicates in data
    data.cis.old = data.cis
    data.con.old = data.con
    
    data.cis = data.cis[!duplicated(data.cis),]
    data.con = data.con[!duplicated(data.con),]
    
    #Perform resampling for each day
    k = 1
    
    #For each day perform the data format changes:
    for(k in 1:length(max.all.o)){
      #Subset the Cisplatin and Control data for only the day specificed (k)
      day.cis.1 = subset(data.cis, data.cis$Day_new == max.all.o[k])
      day.con.1 = subset(data.con, data.con$Day_new == max.all.o[k])
      
      #Subset the Cisplatin and Control data for the first day (0) to the last day specified (k)
      #-If this is the first iteration of days (k = 1), then these following datasets will be equivalent the above created
      day.cis.rate = subset(data.cis, data.cis$Day_new %in% max.all.o[1:k])
      day.con.rate = subset(data.con, data.con$Day_new %in% max.all.o[1:k])
      
      #For rate-based T/C, set volumes < 50 to 50, and then log transform the volumes.
      day.cis.rate$SizeOrig = day.cis.rate$Size
      day.cis.rate$Size[day.cis.rate$Size < 50] = 50
      day.cis.rate$logSize50 = log10(day.cis.rate$Size)
      
      day.con.rate$SizeOrig = day.con.rate$Size
      day.con.rate$Size[day.con.rate$Size < 50] = 50
      day.con.rate$logSize50 = log10(day.con.rate$Size)
  
      #Cisplatin data over weeks
      #-Ensure that data are not duplicated, and each sample is present across all weeks!
      p = 1
      p.count = 0
      data.id.uni = NULL
      cis.id.uni = unique(day.cis.rate$MID)
      
      for(p in 1:length(cis.id.uni)){
        data.id.sub = subset(day.cis.rate, day.cis.rate$MID == cis.id.uni[p])
        data.id.sub.uni = data.id.sub[!duplicated(data.id.sub),]
      
        if((nrow(data.id.sub.uni) == length(max.all.o[1:k])) & (length(unique(data.id.sub.uni$Day_new)) == length(max.all.o[1:k]))){
          p.count = 1 + p.count
        }
        
        if((p.count == 1) & (length(unique(data.id.sub.uni$Day_new)) == length(max.all.o[1:k]))){
          data.id.uni = data.id.sub.uni
        }
        
        if((p.count > 1) & (length(unique(data.id.sub.uni$Day_new)) == length(max.all.o[1:k]))){
          data.id.uni = rbind(data.id.uni, data.id.sub.uni)
        }
      }
      
      #Set data.id.uni to day.cis.rate
      day.cis.rate.old = day.cis.rate
      day.cis.rate = data.id.uni
      
      #Control data over weeks
      #-Ensure that data are not duplicated, and each sample is present across all weeks!
      p = 1
      p.count = 0
      data.id.uni = NULL
      con.id.uni = unique(day.con.rate$MID)
      
      for(p in 1:length(con.id.uni)){
        data.id.sub = subset(day.con.rate, day.con.rate$MID == con.id.uni[p])
        data.id.sub.uni = data.id.sub[!duplicated(data.id.sub),]
        
        if((nrow(data.id.sub.uni) == length(max.all.o[1:k])) & (length(unique(data.id.sub.uni$Day_new)) == length(max.all.o[1:k]))){
          p.count = 1 + p.count
        }
        
        if((p.count == 1) & (length(unique(data.id.sub.uni$Day_new)) == length(max.all.o[1:k]))){
          data.id.uni = data.id.sub.uni
        }
        
        if((p.count > 1) & (length(unique(data.id.sub.uni$Day_new)) == length(max.all.o[1:k]))){
          data.id.uni = rbind(data.id.uni, data.id.sub.uni)
        }
      }
      
      #Set the duplicate cleaned "data.id.uni" to "day.cis.rate"
      day.con.rate.old = day.con.rate
      day.con.rate = data.id.uni
      
      #Determine the number and which samples are not used across all weeks
      day.cis.1.c = unique(day.cis.rate$MID)
      day.con.1.c = unique(day.con.rate$MID)
      
      day.cis.1.o = unique(day.cis.rate.old$MID)
      day.con.1.o = unique(day.con.rate.old$MID)
      
      day.cis.diff = subset(day.cis.1.o, !(day.cis.1.o %in% day.cis.1.c))
      day.con.diff = subset(day.con.1.o, !(day.con.1.o %in% day.con.1.c))
      
      day.cis.diff.n = length(day.cis.diff)
      day.con.diff.n = length(day.con.diff)
      
      if(day.cis.diff.n != 0){
        day.cis.diff.s = paste(day.cis.diff, collapse=",")
      }else{
        day.cis.diff.s = NA
      }
      
      if(day.con.diff.n != 0){
        day.con.diff.s = paste(day.con.diff, collapse=",")
      }else{
        day.con.diff.s = NA
      }
      
      #Determine the number of replicates in the Cisplatin and Control groups  
      day.cis.1.n = length(unique(day.cis.rate$MID))
      day.con.1.n = length(unique(day.con.rate$MID))
      
      #If Cisplatin and Control groups do not have the same replicate size, 
      #then remove the most deviant sample(s) (according to day 0) until replicate size is equal.
      if(day.cis.1.n > day.con.1.n){
        #Determine the difference in replicate size between Cisplatin and Control groups
        samp.diff = day.cis.1.n - day.con.1.n
        
        #Subset the data to evaluate the variance in Size for day 0
        day.cis.rate.0 = subset(day.cis.rate, day.cis.rate$Day_new == 0)
        
        #Determine the difference Size from the mean Size for each sample, and rank the sample (higher difference equals lower rank)
        day.cis.rate.0$Diff = abs(day.cis.rate.0$SizeOrig - mean(day.cis.rate.0$SizeOrig))
        day.cis.rate.0$Rank = rank(-day.cis.rate.0$Diff)
        
        #Select a random set of sample(s) to exclude
        samp.x = sample(c(1:nrow(day.cis.rate.0)), samp.diff) 
        
        #Remove the most deviant samples until the replicate sizes are equal per sample group
        day.cis.rate.0 = subset(day.cis.rate.0, !(day.cis.rate.0$Rank %in% samp.x))
        
        #Use the filtered data that no longer contains the deviant samples.
        day.cis.rate = subset(day.cis.rate, day.cis.rate$MID %in% day.cis.rate.0$MID)
      }else if (day.cis.1.n < day.con.1.n){
        #Determine the difference in replicate size between Cisplatin and Control groups
        samp.diff = day.con.1.n - day.cis.1.n
        
        #Subset the data to evaluate the variance in Size for day 0
        day.con.rate.0 = subset(day.con.rate, day.con.rate$Day_new == 0)
        
        #Determine the difference Size from the mean Size for each sample, and rank the sample (higher difference equals lower rank)
        day.con.rate.0$Diff = abs(day.con.rate.0$SizeOrig - mean(day.con.rate.0$SizeOrig))
        day.con.rate.0$Rank = rank(-day.con.rate.0$Diff)
        
        #Select a random set of sample(s) to exclude
        samp.x = sample(c(1:nrow(day.con.rate.0)), samp.diff)
        
        #Remove the random set
        day.con.rate.0 = subset(day.con.rate.0, !(day.con.rate.0$Rank %in% samp.x))
        
        #Use the filtered data that no longer contains the deviant samples.
        day.con.rate = subset(day.con.rate, day.con.rate$MID %in% day.con.rate.0$MID)
      }
      
      #Idenitfy a number replicates to run during resampling
      min.rep = min(c(day.cis.1.n, day.con.1.n))
      
      if(min.rep > 10){
        rep.all = c(min.rep, 10:3)
      }else if(min.rep <= 10 & min.rep > 3){
        rep.all = c(min.rep:3)
      }else{
        rep.all = min.rep
      }
        
      m = 1
      
      #Perform resampling using the replicate sample sizes specified in "min.rep"
      for(m in 1:length(rep.all)){
        ##################
        #T/C and Volumes
        ##################
        #Calculate the ratio of the mean volume of treated tumors over the mean volume of control tumors.
        
        #Create a subset of the rate data that is for the specified day "k"
        #-This ensures that the same data (that has samples used across all weeks) is used for all analyses
        day.cis.rate.sub = subset(day.cis.rate, day.cis.rate$Day_new == max.all.o[k])
        day.con.rate.sub = subset(day.con.rate, day.con.rate$Day_new == max.all.o[k])
        
        #Store the input data to an object that can be saved
        data.in.df = rbind(day.cis.rate.sub, day.con.rate.sub)
        
        #Record the full population TC value, Cisplatin and Control volume mean and standard deviation.
        if(m == 1){
          valu.tc.f = mean(day.cis.rate.sub$SizeOrig)/mean(day.con.rate.sub$SizeOrig)
          
          #Determine the tumor progression category.
          if(valu.tc.f < 0.10){
            tc.cat = "Highly_Active"
          }else if((valu.tc.f >= 0.1) & (valu.tc.f <= 0.42)){
            tc.cat = "Active"
          }else if(valu.tc.f > 0.42){
            tc.cat = "Not_Active"
          }else{
            tc.cat = "Missing"
          }
          
          #Optional output:
          #mean.cis.ts = mean(day.cis.rate.sub$SizeOrig)
          #sdev.cis.ts = sd(day.cis.rate.sub$SizeOrig)
          #mean.con.ts = mean(day.con.rate.sub$SizeOrig)
          #sdev.con.ts = sd(day.con.rate.sub$SizeOrig)
          
          tc.per.05  = NA
          tc.per.10  = NA
          tc.cat.per = NA
          tc.pow.l.10 = NA
          tc.pow.g.10 = NA
          tc.pow.l.42 = NA
          tc.pow.g.42 = NA
        }else{
          #Determine the percent of subset population TC values that differ from the full population by 0.05 & 0.10.
          tc.val = replicate(1000, (mean(sample(day.cis.rate.sub$SizeOrig, rep.all[m], replace=T))/
                                    mean(sample(day.con.rate.sub$SizeOrig, rep.all[m], replace=T))))
          
          tc.per = tc.val - valu.tc.f 
          
          #Calculate the power estimates for greater and less than thresholds of .10 and .42
          #Standard deviation
          tc.sig = sd(tc.val)
          
          #Ha and Ho for the 0.10 and 0.42 tests
          tc.pow.ha.10 = valu.tc.f
          tc.pow.ho.10 = .10
          
          tc.pow.ha.42 = valu.tc.f
          tc.pow.ho.42 = .42
          
          #Calculate the effects divided by the standard deviation (a.k.a., d)
          tc.pow.d.10  = (tc.pow.ha.10 - tc.pow.ho.10)/tc.sig
          tc.pow.d.42  = (tc.pow.ha.42 - tc.pow.ho.42)/tc.sig
          
          #Power tests for 0.10 and 0.42 greater and less than scenarios
          tc.pow.l.10 = pwr.norm.test(d = tc.pow.d.10, n = rep.all[m], sig.level = 0.05, alternative = "less")$power
          tc.pow.g.10 = pwr.norm.test(d = tc.pow.d.10, n = rep.all[m], sig.level = 0.05, alternative = "greater")$power
          tc.pow.l.42 = pwr.norm.test(d = tc.pow.d.42, n = rep.all[m], sig.level = 0.05, alternative = "less")$power
          tc.pow.g.42 = pwr.norm.test(d = tc.pow.d.42, n = rep.all[m], sig.level = 0.05, alternative = "greater")$power

          tc.per.05 = (sum(abs(tc.per) > 0.05)/1000)*100
          tc.per.10 = (sum(abs(tc.per) > 0.10)/1000)*100
          
          #Determine how many resampling tumor categories differ from the original population's category.
          y = 1
          for(y in 1:length(tc.val)){
            if(tc.val[y] < 0.10){
              tc.cat.y = "Highly_Active"
            }else if((tc.val[y] >= 0.1) & (tc.val[y] <= 0.42)){
              tc.cat.y = "Active"
            }else if(tc.val[y] > 0.42){
              tc.cat.y = "Not_Active"
            }else{
              tc.cat.y = "Missing"
            }
            
            if(y == 1){
              tc.cat.all = tc.cat.y 
            }else{
              tc.cat.all = c(tc.cat.all, tc.cat.y)
            }
          
            tc.cat.per = (sum(tc.cat.all != tc.cat)/1000)*100
          }
        }

        
        #################
        #T-TEST: Volumes
        #Perform a 2-sample t-test that compares the mean value derived from the entire dataset (m == 1) versus the mean derived from the subset ("m" != 1)
        #-If m == 1, then this is the full sample, and store the slope values to compare to the subset.
        ################
        if(m == 1){
          #Set the complete data to the results from the full dataset
          vol.cis.full = day.cis.rate.sub$SizeOrig
          vol.cis.per  = NA
          
          vol.con.full = day.con.rate.sub$SizeOrig
          vol.con.per  = NA
          
        }else{
          #Perform a 1000 t-tests that determine whether the mean of subset is different than the mean of the full dataset
          #-This results in 1000 p-values
          if(sd(vol.cis.full) != 0){
            vol.cis.rep = replicate(1000, t.test(vol.cis.full, sample(day.cis.rate.sub$SizeOrig, rep.all[m], replace=T), alternative = "two.sided")$p.value)
            
            #Calculate the percentage of results where p-values indicate a statistical difference in means
            vol.cis.per = (sum(vol.cis.rep < 0.05)/1000)*100
            
            #Perform a 1000 t-tests that determine whether the mean of subset is different than the mean of the full dataset
            #-This results in 1000 p-values
            vol.con.rep = replicate(1000, t.test(vol.con.full, sample(day.con.rate.sub$SizeOrig, rep.all[m], replace=T), alternative = "two.sided")$p.value)
            
            #Calculate the percentage of results where p-values indicate a statistical difference in means
            vol.con.per = (sum(vol.con.rep < 0.05)/1000)*100
          }else{
            vol.cis.per = 0
            vol.con.per = 0
          }
        }
        
        ##################
        #rate-based T/C
        #-Use "rate" data object that contains multiple days
        ##################
        
        #Cisplatin data
        #-Linear model returns the slope associated with Day (uses original days)
        #-Uses original Days and takes mean of slope calculated for each sample
        if(m == 1){
          lm.cis.r <- function(){
            data.sub <- subset(day.cis.rate, day.cis.rate$MID %in% sample(unique(day.cis.rate$MID), rep.all[m], replace=F))
            data.sub.id = unique(data.sub$MID)
            
            z = 1
            for(z in 1:length(data.sub.id)){
              fit.sub = subset(data.sub, data.sub$MID == data.sub.id[z])
              
              fit.r   <- lm(logSize50 ~ Day, data = fit.sub)
              fit.out <- coef(fit.r)[2]
              
              if(z == 1){
                lm.mean <- fit.out
              }else{
                lm.mean <- c(lm.mean, fit.out)
              }
            }
            
            return(lm.mean)
          }
        }else{
          lm.cis.r <- function(){
            data.id = sample(unique(day.cis.rate$MID), rep.all[m], replace=T)
            
            y = 1
            
            for(y in 1:length(data.id)){
              fit.cis.data = subset(day.cis.rate, day.cis.rate$MID %in% data.id[y])
              
              if(y == 1){
                data.sub = fit.cis.data
              }else{
                data.sub = rbind(data.sub, fit.cis.data)
              }
            }
            
            day.uni.l = length(unique(data.sub$Day))
            
            z = 1
            for(z in 1:(nrow(data.sub)/day.uni.l)){
              fit.sub = data.sub[c((1 + (day.uni.l*(z-1))):(day.uni.l + (day.uni.l*(z-1)))),]
              
              fit.r   <- lm(logSize50 ~ Day, data = fit.sub)
              fit.out <- coef(fit.r)[2]
              
              if(z == 1){
                lm.mean <- fit.out
              }else{
                lm.mean <- c(lm.mean, fit.out)
              }
            }
            
            return(lm.mean)
          }
        }

        
        #Control data
        #-Linear model returns the slope associated with Day (uses original days)
        #-Uses original Days and takes mean of slope calculated for each sample
        if(m == 1){
          lm.con.r <- function(){
            data.sub <- subset(day.con.rate, day.con.rate$MID %in% sample(unique(day.con.rate$MID), rep.all[m], replace=F))
            data.sub.id = unique(data.sub$MID)
            
            z = 1
            for(z in 1:length(data.sub.id)){
              fit.sub = subset(data.sub, data.sub$MID == data.sub.id[z])
              
              fit.r   <- lm(logSize50 ~ Day, data = fit.sub)
              fit.out <- coef(fit.r)[2]
              
              if(z == 1){
                lm.mean <- fit.out
              }else{
                lm.mean <- c(lm.mean, fit.out)
              }
            }
            
            return(lm.mean)
          }
        }else{
          lm.con.r <- function(){
            data.id = sample(unique(day.con.rate$MID), rep.all[m], replace=T)
            
            y = 1
            
            for(y in 1:length(data.id)){
              fit.con.data = subset(day.con.rate, day.con.rate$MID %in% data.id[y])
              
              if(y == 1){
                data.sub = fit.con.data
              }else{
                data.sub = rbind(data.sub, fit.con.data)
              }
            }
            
            day.uni.l = length(unique(data.sub$Day))
            
            z = 1
            for(z in 1:(nrow(data.sub)/day.uni.l)){
              fit.sub = data.sub[c((1 + (day.uni.l*(z-1))):(day.uni.l + (day.uni.l*(z-1)))),]
              
              fit.r   <- lm(logSize50 ~ Day, data = fit.sub)
              fit.out <- coef(fit.r)[2]
              
              if(z == 1){
                lm.mean <- fit.out
              }else{
                lm.mean <- c(lm.mean, fit.out)
              }
            }
            
            return(lm.mean)
          }
        }
        
        
        ################
        #rate-based TC
        ################
        #If not working only with Day 0, then calculate the rate-based T/C using the above specified functions
        if(max(max.all[1:k]) > 3){
          
          if(m == 1){
            valu.rtc.f = 10^( (mean(as.numeric(lm.cis.r())) - mean(as.numeric(lm.con.r()))) * max(day.cis.rate$Day))
            
            #Determine the tumor progression category.
            if(valu.rtc.f < 0.10){
              rtc.cat = "Highly_Active"
            }else if((valu.rtc.f >= 0.1) & (valu.rtc.f <= 0.42)){
              rtc.cat = "Active"
            }else if(valu.rtc.f > 0.42){
              rtc.cat = "Not_Active"
            }else{
              rtc.cat = "Missing"
            }
            
            rtc.per.05 = NA
            rtc.per.10 = NA
            rtc.pow.l.10 = NA
            rtc.pow.g.10 = NA
            rtc.pow.l.42 = NA
            rtc.pow.g.42 = NA
          }else{
            #Determine the percent of subset population RTC values that differ from the full population by 0.05 & 0.10.
            rtc.val = replicate(1000, 10^( (mean(as.numeric(lm.cis.r())) - mean(as.numeric(lm.con.r()))) * max(day.cis.rate$Day)))
            
            rtc.per = rtc.val - valu.rtc.f
            
            #Calculate the power estimates for greater and less than thresholds of .10 and .42
            #Standard deviation
            rtc.sig = sd(rtc.val)
            
            #Ha and Ho for the 0.10 and 0.42 tests
            rtc.pow.ha.10 = valu.rtc.f
            rtc.pow.ho.10 = .10
            
            rtc.pow.ha.42 = valu.rtc.f
            rtc.pow.ho.42 = .42
            
            #Calculate the effects divided by the standard deviation (a.k.a., d)
            rtc.pow.d.10  = (rtc.pow.ha.10 - rtc.pow.ho.10)/rtc.sig
            rtc.pow.d.42  = (rtc.pow.ha.42 - rtc.pow.ho.42)/rtc.sig
            
            #Power tests for 0.10 and 0.42 greater and less than scenarios
            rtc.pow.l.10 = pwr.norm.test(d = rtc.pow.d.10, n = rep.all[m], sig.level = 0.05, alternative = "less")$power
            rtc.pow.g.10 = pwr.norm.test(d = rtc.pow.d.10, n = rep.all[m], sig.level = 0.05, alternative = "greater")$power
            rtc.pow.l.42 = pwr.norm.test(d = rtc.pow.d.42, n = rep.all[m], sig.level = 0.05, alternative = "less")$power
            rtc.pow.g.42 = pwr.norm.test(d = rtc.pow.d.42, n = rep.all[m], sig.level = 0.05, alternative = "greater")$power
            
            rtc.per.05 = (sum(abs(rtc.per) > 0.05)/1000)*100
            rtc.per.10 = (sum(abs(rtc.per) > 0.10)/1000)*100
            
            #Determine how many resampling tumor categories differ from the original population's category.
            y = 1
            for(y in 1:length(rtc.val)){
              if(rtc.val[y] < 0.10){
                rtc.cat.y = "Highly_Active"
              }else if((rtc.val[y] >= 0.1) & (rtc.val[y] <= 0.42)){
                rtc.cat.y = "Active"
              }else if(rtc.val[y] > 0.42){
                rtc.cat.y = "Not_Active"
              }else{
                rtc.cat.y = "Missing"
              }
              
              if(y == 1){
                rtc.cat.all = rtc.cat.y 
              }else{
                rtc.cat.all = c(rtc.cat.all, rtc.cat.y)
              }
              
              rtc.cat.per = (sum(rtc.cat.all != rtc.cat)/1000)*100
            }
          }
        }else{
          rtc.cat.per = NA
          
          valu.rtc.f = NA
          rtc.per.05 = NA
          rtc.per.10 = NA
          rtc.pow.l.10 = NA
          rtc.pow.g.10 = NA
          rtc.pow.l.42 = NA
          rtc.pow.g.42 = NA
        }
        
        
        
        ################
        #Change in volume (Volume at day X - Volume at day 0)/ Volume at day 0
        ################
        #If not working only with Day 0, then calculate the change in volume (with respect to day 0)
        if(max(max.all[1:k]) > 3){
          
          day.cis.rec.0 = subset(day.cis.rate, day.cis.rate$Day_new == 0)
          day.cis.rec.m = subset(day.cis.rate, day.cis.rate$Day_new == max(day.cis.rate$Day_new))
          
          day.con.rec.0 = subset(day.con.rate, day.con.rate$Day_new == 0)
          day.con.rec.m = subset(day.con.rate, day.con.rate$Day_new == max(day.con.rate$Day_new))
          
          if(m == 1){
            #Cisplatin
            valu.cisv.f = (mean(as.numeric(day.cis.rec.m$SizeOrig)) - mean(as.numeric(day.cis.rec.0$SizeOrig))) / mean(as.numeric(day.cis.rec.0$SizeOrig))
            
            #Determine the tumor progression category.
            if(valu.cisv.f <= -0.42){
              cisv.cat = "Highly_Active"
            }else if((valu.cisv.f <= 1.5) & (valu.cisv.f > -0.42)){
              cisv.cat = "Active"
            }else if(valu.cisv.f > 1.5){
              cisv.cat = "Not_Active"
            }else{
              cisv.cat = "Missing"
            }
            
            cisv.per.05 = NA
            cisv.per.10 = NA
            
            #Control
            valu.conv.f = (mean(as.numeric(day.con.rec.m$SizeOrig)) - mean(as.numeric(day.con.rec.0$SizeOrig))) / mean(as.numeric(day.con.rec.0$SizeOrig))
            
            #Determine the tumor progression category.
            if(valu.conv.f <= -0.42){
              conv.cat = "Highly_Active"
            }else if((valu.conv.f <= 1.5) & (valu.conv.f > -0.42)){
              conv.cat = "Active"
            }else if(valu.conv.f > 1.5){
              conv.cat = "Not_Active"
            }else{
              conv.cat = "Missing"
            }
            
            conv.per.05 = NA
            conv.per.10 = NA
          }else{
            #Cisplatin
            cisv.0.val = replicate(1000, (mean(sample(day.cis.rec.0$SizeOrig, rep.all[m], replace=T))))
            cisv.m.val = replicate(1000, (mean(sample(day.cis.rec.m$SizeOrig, rep.all[m], replace=T))))
            
            cisv.val = (cisv.m.val - cisv.0.val)/cisv.0.val
            
            cisv.per = cisv.val - valu.cisv.f
            
            cisv.per.05 = (sum(abs(cisv.per) > 0.05)/1000)*100
            cisv.per.10 = (sum(abs(cisv.per) > 0.10)/1000)*100
            
            #Determine how many resampling tumor categories differ from the original population's category.
            y = 1
            for(y in 1:length(cisv.val)){
              if(cisv.val[y] <= -0.42){
                cisv.cat.y = "Highly_Active"
              }else if((cisv.val[y] <= 1.5) & (cisv.val[y] > -0.42)){
                cisv.cat.y = "Active"
              }else if(cisv.val[y] > 1.5){
                cisv.cat.y = "Not_Active"
              }else{
                cisv.cat.y = "Missing"
              }
              
              if(y == 1){
                cisv.cat.all = cisv.cat.y 
              }else{
                cisv.cat.all = c(cisv.cat.all, cisv.cat.y)
              }
              
              cisv.cat.per = (sum(cisv.cat.all != cisv.cat)/1000)*100
            }
            
            #Control
            conv.0.val = replicate(1000, (mean(sample(day.con.rec.0$SizeOrig, rep.all[m], replace=T))))
            conv.m.val = replicate(1000, (mean(sample(day.con.rec.m$SizeOrig, rep.all[m], replace=T))))
            
            conv.val = (conv.m.val - conv.0.val)/conv.0.val
            
            conv.per = conv.val - valu.conv.f
            
            conv.per.05 = (sum(abs(conv.per) > 0.05)/1000)*100
            conv.per.10 = (sum(abs(conv.per) > 0.10)/1000)*100
            
            #Determine how many resampling tumor categories differ from the original population's category.
            y = 1
            for(y in 1:length(conv.val)){
              if(conv.val[y] <= -0.42){
                conv.cat.y = "Highly_Active"
              }else if((conv.val[y] <= 1.5) & (conv.val[y] > -0.42)){
                conv.cat.y = "Active"
              }else if(conv.val[y] > 1.5){
                conv.cat.y = "Not_Active"
              }else{
                conv.cat.y = "Missing"
              }
              
              if(y == 1){
                conv.cat.all = conv.cat.y 
              }else{
                conv.cat.all = c(conv.cat.all, conv.cat.y)
              }
              
              conv.cat.per = (sum(conv.cat.all != conv.cat)/1000)*100
            }
          }
        }else{
          #Cisplatin
          cisv.cat.per = NA
          valu.cisv.f = NA
          cisv.per.05 = NA
          cisv.per.10 = NA
          
          #Control
          conv.cat.per = NA
          valu.conv.f = NA
          conv.per.05 = NA
          conv.per.10 = NA
        }
        

        
        #################
        #T-TEST: Cisplatin Slope
        #Perform a 2-sample t-test that compares the mean value derived from the entire dataset (m == 1) versus the mean derived from the subset ("m" != 1)
        #-If m == 1, then this is the full sample, and store the slope values to compare to the subset.
        #################
        if((max(max.all[1:k]) > 3)){
          if(m == 1){
            #Set the complete data to the results from the full dataset
            sl.cis.f = lm.cis.r()
            sl.cis.per = NA
          }else{
            #Perform a 1000 t-tests that determine whether the mean of subset is different than the mean of the full dataset
            #-This results in 1000 p-values
            sl.cis.rep = replicate(1000, t.test(lm.cis.r(), sl.cis.f, alternative = "two.sided")$p.value)
          
            #Calculate the percentage of results where p-values indicate a statistical difference in means
            sl.cis.per = (sum(sl.cis.rep < 0.05)/1000)*100
          }
        }else{
          sl.cis.per = NA
        }

        
        #################
        #T-TEST: Control Slope
        #Perform a 2-sample t-test that compares the mean value derived from the entire dataset (m == 1) versus the mean derived from the subset ("m" != 1)
        #-If m == 1, then this is the full sample, and store the slope values to compare to the subset.
        #################
        if((max(max.all[1:k]) > 3)){
          if(m == 1){
            #Set the complete data to the results from the full dataset
            sl.con.f = lm.con.r()
            sl.con.per = NA
            
          }else{
            #Perform a 1000 t-tests that determine whether the mean of subset is different than the mean of the full dataset
            #-This results in 1000 p-values
            sl.con.rep = replicate(1000, t.test(lm.con.r(), sl.con.f, alternative = "two.sided")$p.value)
            
            #Calculate the percentage of results where p-values indicate a statistical difference in means
            sl.con.per = (sum(sl.con.rep < 0.05)/1000)*100
          }
        }else{
          sl.con.per = NA
        }

        
        ##################
        #RTV
        #-Use "rate" data object that contains multiple days (use day 0 and maximum day)
        ##################
        if(max(max.all.o[1:k]) > 3){
          day.cis.rec.0 = subset(day.cis.rate, day.cis.rate$Day_new == 0)
          day.cis.rec.m = subset(day.cis.rate, day.cis.rate$Day_new == max(day.cis.rate$Day_new))
            
          day.con.rec.0 = subset(day.con.rate, day.con.rate$Day_new == 0)
          day.con.rec.m = subset(day.con.rate, day.con.rate$Day_new == max(day.con.rate$Day_new))
        
          
          ##################
          #Cisplatin RTV
          ##################
          #-Cisplatin data
          #-Calculate RTV which is the ratio of the tumor size at maximum day over the tumor size at day 0
          #Do not use replacement if using full data set
          if(m == 1){
            dif.cis.rtv <- function(){
              #Obtain a vector of sample IDs for "m" samples
              cis.rtv.id <- sample(day.cis.rec.0$MID, rep.all[m], replace=F)
              
              #Obtain the day 0 and day "m" data for the samples obtained above
              cis.rtv.0.samp <- subset(day.cis.rec.0, day.cis.rec.0$MID %in% cis.rtv.id)
              cis.rtv.m.samp <- subset(day.cis.rec.m, day.cis.rec.m$MID %in% cis.rtv.id)
              
              #Obtain the ratio of the tumor size of day "m" over day 0
              rtv.cis <- cis.rtv.m.samp$SizeOrig/cis.rtv.0.samp$SizeOrig
              return(rtv.cis)
            }
          }else{
            dif.cis.rtv <- function(){
              #Obtain a vector of sample IDs for "m" samples
              cis.rtv.id <- sample(day.cis.rec.0$MID, rep.all[m], replace=T)
              
              y = 1
              
              for(y in 1:length(cis.rtv.id)){
                cis.rtv.0.data = subset(day.cis.rec.0, day.cis.rec.0$MID %in% cis.rtv.id[y])
                cis.rtv.m.data = subset(day.cis.rec.m, day.cis.rec.m$MID %in% cis.rtv.id[y])
                
                if(y == 1){
                  cis.rtv.0.samp = cis.rtv.0.data
                  cis.rtv.m.samp = cis.rtv.m.data
                }else{
                  cis.rtv.0.samp = rbind(cis.rtv.0.samp, cis.rtv.0.data)
                  cis.rtv.m.samp = rbind(cis.rtv.m.samp, cis.rtv.m.data)
                }
              }
              
              #Obtain the ratio of the tumor size of day "m" over day 0
              rtv.cis <- cis.rtv.m.samp$SizeOrig/cis.rtv.0.samp$SizeOrig
              return(rtv.cis)
            }
          }

          #################
          #T-TEST: Cisplatin RTV
          #Perform a 2-sample t-test that compares the mean value derived from the entire dataset (m == 1) versus the mean derived from the subset ("m" != 1)
          #-If m == 1, then this is the full sample, and store the RTV values to compare to the subset.
          #################
          if(m == 1){
            #Set the complete data to the results from the full dataset
            rtv.cis.f = dif.cis.rtv()
            rtv.cis.per = NA
            
          }else{
            #Perform a 1000 2-sample t-tests that determine whether the mean of subset is different than the mean of the full dataset
            #-This results in 1000 p-values
            rtv.cis.rep = replicate(1000, t.test(dif.cis.rtv(), rtv.cis.f, alternative = "two.sided")$p.value)
            
            #Calculate the percentage of results where p-values indicate a statistical difference in means
            rtv.cis.per = (sum(rtv.cis.rep < 0.05)/1000)*100
          }
          
          
          ##################
          #Control RTV
          ##################
          #-Calculate RTV which is the ratio of the tumor size at maximum day over the tumor size at day 0
          #Do not use replacement if using full data set
          if(m == 1){
            dif.con.rtv <- function(){
              #Obtain a vector of sample IDs for "m" samples
              con.rtv.id <- sample(day.con.rec.0$MID, rep.all[m], replace=F)
              
              #Obtain the day 0 and day "m" data for the samples obtained above
              con.rtv.0.samp <- subset(day.con.rec.0, day.con.rec.0$MID %in% con.rtv.id)
              con.rtv.m.samp <- subset(day.con.rec.m, day.con.rec.m$MID %in% con.rtv.id)
              
              #Obtain the ratio of the tumor size of day "m" over day 0
              rtv.con <- con.rtv.m.samp$SizeOrig/con.rtv.0.samp$SizeOrig
              return(rtv.con)
            }
          }else{
            dif.con.rtv <- function(){
              #Obtain a vector of sample IDs for "m" samples
              con.rtv.id <- sample(day.con.rec.0$MID, rep.all[m], replace=T)
              
              y = 1
              
              for(y in 1:length(con.rtv.id)){
                con.rtv.0.data = subset(day.con.rec.0, day.con.rec.0$MID %in% con.rtv.id[y])
                con.rtv.m.data = subset(day.con.rec.m, day.con.rec.m$MID %in% con.rtv.id[y])
                
                if(y == 1){
                  con.rtv.0.samp = con.rtv.0.data
                  con.rtv.m.samp = con.rtv.m.data
                }else{
                  con.rtv.0.samp = rbind(con.rtv.0.samp, con.rtv.0.data)
                  con.rtv.m.samp = rbind(con.rtv.m.samp, con.rtv.m.data)
                }
              }
              
              #Obtain the ratio of the tumor size of day "m" over day 0
              rtv.con <- con.rtv.m.samp$SizeOrig/con.rtv.0.samp$SizeOrig
              return(rtv.con)
            }
          }

          #################
          #T-TEST: Control RTV
          #Perform a 2-sample t-test that compares the mean value derived from the entire dataset (m == 1) versus the mean derived from the subset ("m" != 1)
          #-If m == 1, then this is the full sample, and store the RTV values to compare to the subset.
          #################
          if(m == 1){
            #Set the complete data to the results from the full dataset
            rtv.con.f = dif.con.rtv()
            rtv.con.per = NA
            
          }else{
            #Perform a 1000 t-tests that determine whether the mean of subset is different than the mean of the full dataset
            #-This results in 1000 p-values
            rtv.con.rep = replicate(1000, t.test(dif.con.rtv(), rtv.con.f, alternative = "two.sided")$p.value)
            
            #Calculate the percentage of results where p-values indicate a statistical difference in means
            rtv.con.per = (sum(rtv.con.rep < 0.05)/1000)*100
          }
          
          
          ##################
          #RTV Ratio
          ##################
          if(m == 1){
            #MEAN
            mean.rtv.ratio.f = mean(dif.cis.rtv())/mean(dif.con.rtv())
            
            #Determine the tumor progression category.
            if(mean.rtv.ratio.f < 0.10){
              rtv.mean.cat = "Highly_Active"
            }else if((mean.rtv.ratio.f >= 0.1) & (mean.rtv.ratio.f <= 0.42)){
              rtv.mean.cat = "Active"
            }else if(mean.rtv.ratio.f > 0.42){
              rtv.mean.cat = "Not_Active"
            }else{
              rtv.mean.cat = "Missing"
            }
            
            mean.rtv.per.05 = NA
            mean.rtv.per.10 = NA
            mean.rtv.pow.l.10 = NA
            mean.rtv.pow.g.10 = NA
            mean.rtv.pow.l.42 = NA
            mean.rtv.pow.g.42 = NA
            
            #MEDIAN
            med.rtv.ratio.f  = median(dif.cis.rtv())/median(dif.con.rtv())
          
            #Determine the tumor progression category.
            if(med.rtv.ratio.f < 0.10){
              rtv.med.cat = "Highly_Active"
            }else if((med.rtv.ratio.f >= 0.1) & (med.rtv.ratio.f <= 0.42)){
              rtv.med.cat = "Active"
            }else if(med.rtv.ratio.f > 0.42){
              rtv.med.cat = "Not_Active"
            }else{
              rtv.med.cat = "Missing"
            }
            
            med.rtv.per.05 = NA
            med.rtv.per.10 = NA
            med.rtv.pow.l.10 = NA
            med.rtv.pow.g.10 = NA
            med.rtv.pow.l.42 = NA
            med.rtv.pow.g.42 = NA
            
          }else{
            #MEAN
            mean.rtv.val = replicate(1000, mean(dif.cis.rtv())/mean(dif.con.rtv()))

            mean.rtv.per = mean.rtv.val - mean.rtv.ratio.f
            
            #Calculate the power estimates for greater and less than thresholds of .10 and .42
            #Standard deviation
            mean.rtv.sig = sd(mean.rtv.val)
            
            #Ha and Ho for the 0.10 and 0.42 tests
            mean.rtv.pow.ha.10 = mean.rtv.ratio.f
            mean.rtv.pow.ho.10 = .10
            
            mean.rtv.pow.ha.42 = mean.rtv.ratio.f
            mean.rtv.pow.ho.42 = .42
            
            #Calculate the effects divided by the standard deviation (a.k.a., d)
            mean.rtv.pow.d.10  = (mean.rtv.pow.ha.10 - mean.rtv.pow.ho.10)/mean.rtv.sig
            mean.rtv.pow.d.42  = (mean.rtv.pow.ha.42 - mean.rtv.pow.ho.42)/mean.rtv.sig
            
            #Power tests for 0.10 and 0.42 greater and less than scenarios
            mean.rtv.pow.l.10 = pwr.norm.test(d = mean.rtv.pow.d.10, n = rep.all[m], sig.level = 0.05, alternative = "less")$power
            mean.rtv.pow.g.10 = pwr.norm.test(d = mean.rtv.pow.d.10, n = rep.all[m], sig.level = 0.05, alternative = "greater")$power
            mean.rtv.pow.l.42 = pwr.norm.test(d = mean.rtv.pow.d.42, n = rep.all[m], sig.level = 0.05, alternative = "less")$power
            mean.rtv.pow.g.42 = pwr.norm.test(d = mean.rtv.pow.d.42, n = rep.all[m], sig.level = 0.05, alternative = "greater")$power
            
            mean.rtv.per.05 = (sum(abs(mean.rtv.per) > 0.05)/1000)*100
            mean.rtv.per.10 = (sum(abs(mean.rtv.per) > 0.10)/1000)*100            
            
            y = 1
            for(y in 1:length(mean.rtv.val)){
              if(mean.rtv.val[y] < 0.10){
                mean.rtv.cat.y = "Highly_Active"
              }else if((mean.rtv.val[y] >= 0.1) & (mean.rtv.val[y] <= 0.42)){
                mean.rtv.cat.y = "Active"
              }else if(mean.rtv.val[y] > 0.42){
                mean.rtv.cat.y = "Not_Active"
              }else{
                mean.rtv.cat.y = "Missing"
              }
              
              if(y == 1){
                mean.rtv.cat.all = mean.rtv.cat.y 
              }else{
                mean.rtv.cat.all = c(mean.rtv.cat.all, mean.rtv.cat.y)
              }
              
              mean.rtv.cat.per = (sum(mean.rtv.cat.all != rtv.mean.cat)/1000)*100
            }
            
            #MEDIAN
            med.rtv.val  = replicate(1000, median(dif.cis.rtv())/median(dif.con.rtv()))
            
            med.rtv.per  = med.rtv.val - med.rtv.ratio.f

            #Calculate the power estimates for greater and less than thresholds of .10 and .42
            #Standard deviation
            med.rtv.sig = sd(med.rtv.val)
            
            #Ha and Ho for the 0.10 and 0.42 tests
            med.rtv.pow.ha.10 = med.rtv.ratio.f
            med.rtv.pow.ho.10 = .10
            
            med.rtv.pow.ha.42 = med.rtv.ratio.f
            med.rtv.pow.ho.42 = .42
            
            #Calculate the effects divided by the standard deviation (a.k.a., d)
            med.rtv.pow.d.10  = (med.rtv.pow.ha.10 - med.rtv.pow.ho.10)/med.rtv.sig
            med.rtv.pow.d.42  = (med.rtv.pow.ha.42 - med.rtv.pow.ho.42)/med.rtv.sig
            
            #Power tests for 0.10 and 0.42 greater and less than scenarios
            med.rtv.pow.l.10 = pwr.norm.test(d = med.rtv.pow.d.10, n = rep.all[m], sig.level = 0.05, alternative = "less")$power
            med.rtv.pow.g.10 = pwr.norm.test(d = med.rtv.pow.d.10, n = rep.all[m], sig.level = 0.05, alternative = "greater")$power
            med.rtv.pow.l.42 = pwr.norm.test(d = med.rtv.pow.d.42, n = rep.all[m], sig.level = 0.05, alternative = "less")$power
            med.rtv.pow.g.42 = pwr.norm.test(d = med.rtv.pow.d.42, n = rep.all[m], sig.level = 0.05, alternative = "greater")$power
            
            med.rtv.per.05  = (sum(abs(med.rtv.per) > 0.05)/1000)*100
            med.rtv.per.10  = (sum(abs(med.rtv.per) > 0.10)/1000)*100
            
            y = 1
            for(y in 1:length(med.rtv.val)){
              if(med.rtv.val[y] < 0.10){
                med.rtv.cat.y = "Highly_Active"
              }else if((med.rtv.val[y] >= 0.1) & (med.rtv.val[y] <= 0.42)){
                med.rtv.cat.y = "Active"
              }else if(med.rtv.val[y] > 0.42){
                med.rtv.cat.y = "Not_Active"
              }else{
                med.rtv.cat.y = "Missing"
              }
              
              if(y == 1){
                med.rtv.cat.all = med.rtv.cat.y 
              }else{
                med.rtv.cat.all = c(med.rtv.cat.all, med.rtv.cat.y)
              }
              
              med.rtv.cat.per = (sum(med.rtv.cat.all != rtv.med.cat)/1000)*100
            }
            
          }
          
        }else{
          rtv.cis.per = NA
          rtv.con.per = NA
          
          mean.rtv.ratio.f = NA
          med.rtv.ratio.f  = NA
          
          mean.rtv.per.05 = NA
          mean.rtv.per.10 = NA

          med.rtv.per.05 = NA
          med.rtv.per.10 = NA
          
          mean.rtv.cat.per = NA
          med.rtv.cat.per  = NA
          
          mean.rtv.pow.l.10 = NA
          mean.rtv.pow.g.10 = NA
          mean.rtv.pow.l.42 = NA
          mean.rtv.pow.g.42 = NA
          
          med.rtv.pow.l.10 = NA
          med.rtv.pow.g.10 = NA
          med.rtv.pow.l.42 = NA
          med.rtv.pow.g.42 = NA
        }
        
        ##################
        #Time to tumor size 1000 (Use old day assignment)
        #-Use "rate" data object that contains maximum number of days with maximum number of reps
        ##################
        if((m == 1) & (k == length(max.all.o))){
          #Fit line to size measurements taken at Day time points
          #-Determine the Day at which the tumor should hit a size of 1,000
          cis.fit = lm(SizeOrig ~ Day, data = day.cis.rate)
          cis.int = coef(cis.fit)[1]
          cis.slp = coef(cis.fit)[2]
          cis.d1k = round((1000 - cis.int)/cis.slp, 0)
          
          #Fit line to size measurements taken at Day time points
          #-Determine the Day at which the tumor should hit a size of 1,000
          con.fit = lm(SizeOrig ~ Day, data = day.con.rate)
          con.int = coef(con.fit)[1]
          con.slp = coef(con.fit)[2]
          con.d1k = round((1000 - con.int)/con.slp, 0)
        }else{
          cis.d1k = NA
          con.d1k = NA
        }
        
        data.out = c(study.uni.2[i], cis.grp, max.all.o[k], rep.all[m], 
                     day.cis.diff.n, day.cis.diff.s, day.con.diff.n, day.con.diff.s,
                     cis.d1k, con.d1k, 
                     round(valu.tc.f, 4), tc.per.05, tc.per.10, tc.cat.per, tc.pow.l.10, tc.pow.g.10, tc.pow.l.42, tc.pow.g.42,
                     vol.cis.per, vol.con.per,
                     round(valu.rtc.f, 4), rtc.per.05, rtc.per.10, rtc.cat.per, rtc.pow.l.10, rtc.pow.g.10, rtc.pow.l.42, rtc.pow.g.42,
                     sl.cis.per, sl.con.per,
                     rtv.cis.per, rtv.con.per, 
                     round(mean.rtv.ratio.f, 4), round(med.rtv.ratio.f, 4),
                     mean.rtv.per.05, mean.rtv.per.10, mean.rtv.cat.per, mean.rtv.pow.l.10, mean.rtv.pow.g.10, mean.rtv.pow.l.42, mean.rtv.pow.g.42,
                     med.rtv.per.05, med.rtv.per.10, med.rtv.cat.per, med.rtv.pow.l.10, med.rtv.pow.g.10, med.rtv.pow.l.42, med.rtv.pow.g.42,
                     round(valu.cisv.f, 4), cisv.per.05, cisv.per.10, cisv.cat.per,
                     round(valu.conv.f, 4), conv.per.05, conv.per.10, conv.cat.per)  
        
        names(data.out) = c("Study", "cis_Group", "Day", "N",
                            "cis_omit_N", "cis_omit_Samples", "con_omit_N", "con_omit_Samples",
                            "cis_day_Size1K", "con_day_Size1K", 
                            "TC_full","TC_diff_05", "TC_diff_10", "TC_cat", "tc.pow.l.10", "tc.pow.g.10", "tc.pow.l.42", "tc.pow.g.42",
                            "Vol_cis_diff", "Vol_con_diff",
                            "RTC_full", "RTC_diff_05", "RTC_diff_10", "RTC_cat", "rtc.pow.l.10", "rtc.pow.g.10", "rtc.pow.l.42", "rtc.pow.g.42",
                            "Slope_cis_diff", "Slope_con_diff",
                            "RTV_cis_diff", "RTV_con_diff", 
                            "RTV_mean_full", "RTV_med_full",
                            "RTV_mean_diff_05", "RTV_mean_diff_10", "RTV_mean_cat", "mean.rtv.pow.l.10", "mean.rtv.pow.g.10", "mean.rtv.pow.l.42", "mean.rtv.pow.g.42",
                            "RTV_med_diff_05", "RTV_med_diff_10", "RTV_med_cat", "med.rtv.pow.l.10", "med.rtv.pow.g.10", "med.rtv.pow.l.42", "med.rtv.pow.g.42",
                            "CisV_full","CisV_diff_05", "CisV_diff_10", "CisV_cat",
                            "ConV_full","ConV_diff_05", "ConV_diff_10", "ConV_cat")
        
        #Create statistics output table
        if((i == 1) & (j == 1) & (k == 1) & (m == 1)){
          data.out.df = data.out
        }else{
          data.out.df = rbind(data.out.df, data.out)
        }
        
        #Save the input data used in the analyses.
        if((i == 1) & (j == 1) & (k == 1) & (m == 1)){
          data.in.df.all = data.in.df
        }else if(m == 1){
          data.in.df.all = rbind(data.in.df.all, data.in.df)
        }
      }
    }
  }
}

write.table(data.out.df, "Malcolm_resampling_cisplatin_vs_control_results_v16.txt", sep="\t", row=F, quote=F)
write.table(data.in.df.all, "Malcolm_resampling_cisplatin_vs_control_input_v16.txt", sep="\t", row=F, quote=F)
